# Supplementary material for: 4-Meth­oxy-N-(4-meth­oxy-2-nitro­phen­yl)benzamide
Source: Acta Crystallogr Sect E Struct Rep Online. 2012 Sep 29;68(Pt 10):o3028. doi: 10.1107/S1600536812037701 (PMC3470382; doi:10.1107/S1600536812037701)
Supplement: Supplementary file 1 [file e-68-o3028-sup1.cif]

##############################################################################
#                                                                            #
# This CIF contains the data in a paper accepted for publication in          #
# Acta Crystallographica Section E. It conforms to the requirements of       #
# Notes for Authors for Acta Crystallographica Section E, and has been       #
# peer reviewed under the auspices of the IUCr Commission on Journals.       #
#                                                                            #
# Full details of the Crystallographic Information File format               #
# are given in the paper "The Crystallographic Information File (CIF):       #
# a New Standard Archive File for Crystallography" by S. R. Hall, F. H.      #
# Allen and I. D. Brown [Acta Cryst. (1991), A47, 655-685].                  #
#                                                                            #
# The current version of the core CIF dictionary is obtainable from          #
# ftp://ftp.iucr.org/pub/cif_core.dic.                                       #
#                                                                            #
# Software is freely available for graphical display of the structure(s)     #
# in this CIF. For information consult the CIF software page                 #
# http://www.iucr.org/resources/cif/software.                                #
#                                                                            #
# This file may be used for bona fide research purposes within the           #
# scientific community so long as proper attribution is given to the journal # 
# article from which it was obtained.                                        #
#                                                                            #
##############################################################################
data_global
_audit_creation_method     'form.cif (version 2.0)'
_journal_data_validation_number     ?
_journal_date_recd_electronic     2012-08-27
_journal_date_accepted     2012-09-02
_journal_name_full     'Acta Crystallographica, Section E'
_journal_year     2012
_journal_volume     68
_journal_issue     10
_journal_page_first     o3028
_journal_page_last     o3028
_journal_paper_category     QO
_journal_paper_doi     10.1107/S1600536812037701
_journal_coeditor_code     IS5189
_publ_contact_author_name     'Yousuf, S. '
_publ_contact_author_address
;
      H.E.J. Research Institute of Chemistry,
      International Cenetr for Chemical and Biological Sciences,
      University of Karachi,
      Karachi 75270, Pakistan
;
_publ_contact_author_email     'dr.sammer.yousuf@gmail.com'
_publ_contact_author_fax     '+92-21 34819018-9'
_publ_contact_author_phone     '+92-21 34824924'
_publ_section_title
;
4-Methoxy-<i>N</i>-(4-methoxy-2-nitrophenyl)benzamide
;
loop_
    _publ_author_name
    _publ_author_footnote
    _publ_author_address
    'Muhammad Arshad' ?
;
      H.E.J. Research Institute of Chemistry
      International Center for Chemical and Biological Sciences
      University of Karachi, Karachi 75270, Pakistan
;
    'Sammer Yousuf' ?
;
      H.E.J. Research Institute of Chemistry
      International Center for Chemical and Biological Sciences
      University of Karachi, Karachi 75270, Pakistan
      Department of Chemistry
      University of Karachi
      Karachi 75270, Pakistan
;
    'Sumayya Saeed' ?
;
      Department of Chemistry
      University of Karachi, Karachi 75270, Pakistan
;
    'Fatima Z. Basha'
                   'Additional corresponding author, e-mail: bashafz@gmail.com.'
;
      H.E.J. Research Institute of Chemistry
      International Center for Chemical and Biological Sciences
      University of Karachi, Karachi 75270, Pakistan
;
data_I
_audit_creation_method     SHELXL-97
_chemical_name_systematic
;
4-Methoxy-<i>N</i>-(4-methoxy-2-nitrophenyl)benzamide
;
_chemical_name_common     ?
_chemical_formula_moiety     'C15 H14 N2 O5'
_chemical_formula_sum     'C15 H14 N2 O5'
_chemical_formula_iupac     'C15 H14 N2 O5'
_chemical_formula_weight     302.28
_chemical_melting_point     ?
_symmetry_cell_setting     monoclinic
_symmetry_space_group_name_H-M     'P 21/n  '
_symmetry_space_group_name_Hall     '-p 2yn'
loop_
    _symmetry_equiv_pos_as_xyz
    'x, y, z'
    '-x+1/2, y+1/2, -z+1/2'
    '-x, -y, -z'
    'x-1/2, -y-1/2, z-1/2'
_cell_length_a     9.7206(12)
_cell_length_b     4.9885(6)
_cell_length_c     28.725(4)
_cell_angle_alpha     90.00
_cell_angle_beta     95.628(2)
_cell_angle_gamma     90.00
_cell_volume     1386.2(3)
_cell_formula_units_Z     4
_cell_measurement_reflns_used     1456
_cell_measurement_theta_min     2.29
_cell_measurement_theta_max     27.99
_cell_measurement_temperature     273(2)
_exptl_crystal_description     Plate
_exptl_crystal_colour     Colorles
_exptl_crystal_size_max     0.30
_exptl_crystal_size_mid     0.12
_exptl_crystal_size_min     0.07
_exptl_crystal_density_diffrn     1.448
_exptl_crystal_density_meas     ?
_exptl_crystal_density_method     'not measured'
_exptl_crystal_F_000     632
_exptl_absorpt_coefficient_mu     0.111
_exptl_absorpt_correction_type     multi-scan
_exptl_absorpt_process_details     '(SADABS; Bruker, 2000)'
_exptl_absorpt_correction_T_min     0.9676
_exptl_absorpt_correction_T_max     0.9923
_exptl_special_details     ?
_diffrn_ambient_temperature     273(2)
_diffrn_radiation_type     MoK\a
_diffrn_radiation_wavelength     0.71073
_diffrn_radiation_source     'fine-focus sealed tube'
_diffrn_radiation_monochromator     graphite
_diffrn_measurement_device_type
;
Bruker SMART APEX CCD area-detector
;
_diffrn_measurement_method     '\w scan'
_diffrn_detector_area_resol_mean     ?
_diffrn_reflns_number     7491
_diffrn_reflns_av_R_equivalents     0.0494
_diffrn_reflns_av_sigmaI/netI     0.0589
_diffrn_reflns_theta_min     2.16
_diffrn_reflns_theta_max     25.50
_diffrn_reflns_theta_full     25.50
_diffrn_measured_fraction_theta_max     0.994
_diffrn_measured_fraction_theta_full     0.994
_diffrn_reflns_limit_h_min     -9
_diffrn_reflns_limit_h_max     11
_diffrn_reflns_limit_k_min     -6
_diffrn_reflns_limit_k_max     6
_diffrn_reflns_limit_l_min     -34
_diffrn_reflns_limit_l_max     34
_diffrn_standards_number     ?
_diffrn_standards_interval_count     ?
_diffrn_standards_interval_time     ?
_diffrn_standards_decay_%     ?
_refine_special_details
;
Refinement of <i>F</i>^2^ against ALL reflections. The weighted <i>R</i>-factor
<i>wR</i> and goodness of fit <i>S</i> are based on <i>F</i>^2^, conventional
<i>R</i>-factors <i>R</i> are based on <i>F</i>, with <i>F</i> set to zero for
negative <i>F</i>^2^. The threshold expression of <i>F</i>^2^ >
\s(<i>F</i>^2^) is used only for calculating <i>R</i>-factors(gt) <i>etc</i>.
and is not relevant to the choice of reflections for refinement.
<i>R</i>-factors based on <i>F</i>^2^ are statistically about twice as large
as those based on <i>F</i>, and <i>R</i>- factors based on ALL data will be
even larger.
;
_reflns_number_total     2552
_reflns_number_gt     1638
_reflns_threshold_expression     I>2sigma(I)
_refine_ls_structure_factor_coef     Fsqd
_refine_ls_matrix_type     full
_refine_ls_R_factor_all     0.1014
_refine_ls_R_factor_gt     0.0636
_refine_ls_wR_factor_gt     0.1372
_refine_ls_wR_factor_ref     0.1547
_refine_ls_goodness_of_fit_ref     0.996
_refine_ls_restrained_S_all     0.996
_refine_ls_number_reflns     2552
_refine_ls_number_parameters     205
_refine_ls_number_restraints     0
_refine_ls_hydrogen_treatment     mixed
_refine_ls_weighting_scheme     calc
_refine_ls_weighting_details
         'calc w=1/[\s^2^(Fo^2^)+(0.0824P)^2^+0.0000P] where P=(Fo^2^+2Fc^2^)/3'
_atom_sites_solution_hydrogens     geom
_atom_sites_solution_primary     direct
_atom_sites_solution_secondary     difmap
_refine_ls_shift/su_max     0.000
_refine_ls_shift/su_mean     0.000
_refine_diff_density_max     0.238
_refine_diff_density_min     -0.190
_refine_ls_extinction_method     none
_refine_ls_extinction_coef     ?
loop_
    _atom_type_symbol
    _atom_type_description
    _atom_type_scat_dispersion_real
    _atom_type_scat_dispersion_imag
    _atom_type_scat_source
    'C' 'C' 0.0033 0.0016
                         'International Tables Vol C Tables 4.2.6.8 and 6.1.1.4'
    'H' 'H' 0.0000 0.0000
                         'International Tables Vol C Tables 4.2.6.8 and 6.1.1.4'
    'N' 'N' 0.0061 0.0033
                         'International Tables Vol C Tables 4.2.6.8 and 6.1.1.4'
    'O' 'O' 0.0106 0.0060
                         'International Tables Vol C Tables 4.2.6.8 and 6.1.1.4'
_computing_data_collection     'SMART (Bruker, 2000)'
_computing_cell_refinement     'SAINT (Bruker, 2000)'
_computing_data_reduction     'SAINT (Bruker, 2000)'
_computing_structure_solution     'SHELXS97 (Sheldrick, 2008)'
_computing_structure_refinement     'SHELXL97 (Sheldrick, 2008)'
_computing_molecular_graphics     'SHELXTL (Sheldrick, 2008)'
_computing_publication_material
;
SHELXTL (Sheldrick, 2008), PARST (Nardelli, 1995) and PLATON
(Spek, 2009)
;
loop_
    _atom_site_type_symbol
    _atom_site_label
    _atom_site_fract_x
    _atom_site_fract_y
    _atom_site_fract_z
    _atom_site_U_iso_or_equiv
    _atom_site_adp_type
    _atom_site_calc_flag
    _atom_site_refinement_flags
    _atom_site_occupancy
    _atom_site_symmetry_multiplicity
    _atom_site_disorder_assembly
    _atom_site_disorder_group
    O O1 -0.0633(2) 0.6081(4) 0.30064(6) 0.0569(6) Uani d . 1 1 . .
    O O2 0.0516(2) 0.0858(3) 0.10748(7) 0.0621(7) Uani d . 1 1 . .
    O O3 0.3257(2) 0.4247(4) -0.08001(6) 0.0560(6) Uani d . 1 1 . .
    O O4 0.3544(2) 0.8107(5) 0.11160(7) 0.0759(8) Uani d . 1 1 . .
    O O5 0.4308(2) 1.0026(4) 0.05315(7) 0.0629(7) Uani d . 1 1 . .
    N N1 0.1306(2) 0.5046(4) 0.09575(8) 0.0413(6) Uani d . 1 1 . .
    N N2 0.3622(2) 0.8309(4) 0.06979(8) 0.0415(6) Uani d . 1 1 . .
    C C1 0.1170(3) 0.6004(5) 0.19444(9) 0.0431(7) Uani d . 1 1 . .
    H H1B 0.1889 0.6872 0.1815 0.052 Uiso calc R 1 1 . .
    C C2 0.0863(3) 0.6723(5) 0.23865(9) 0.0465(7) Uani d . 1 1 . .
    H H2A 0.1383 0.8033 0.2554 0.056 Uiso calc R 1 1 . .
    C C3 -0.0216(3) 0.5495(5) 0.25793(9) 0.0415(7) Uani d . 1 1 . .
    C C4 -0.0970(3) 0.3527(6) 0.23291(9) 0.0508(8) Uani d . 1 1 . .
    H H4A -0.1709 0.2708 0.2456 0.061 Uiso calc R 1 1 . .
    C C5 -0.0633(3) 0.2782(5) 0.18956(9) 0.0488(8) Uani d . 1 1 . .
    H H5A -0.1130 0.1415 0.1736 0.059 Uiso calc R 1 1 . .
    C C6 0.0434(3) 0.4016(4) 0.16870(8) 0.0361(6) Uani d . 1 1 . .
    C C7 0.0754(3) 0.3157(4) 0.12181(8) 0.0368(6) Uani d . 1 1 . .
    C C8 0.1817(3) 0.4747(4) 0.05195(8) 0.0340(6) Uani d . 1 1 . .
    C C9 0.2883(3) 0.6356(4) 0.03780(8) 0.0329(6) Uani d . 1 1 . .
    C C10 0.3324(3) 0.6180(5) -0.00614(8) 0.0381(7) Uani d . 1 1 . .
    H H10A 0.4017 0.7313 -0.0146 0.046 Uiso calc R 1 1 . .
    C C11 0.2736(3) 0.4317(5) -0.03782(8) 0.0386(7) Uani d . 1 1 . .
    C C12 0.1694(3) 0.2690(5) -0.02481(9) 0.0404(7) Uani d . 1 1 . .
    H H12A 0.1297 0.1416 -0.0456 0.048 Uiso calc R 1 1 . .
    C C13 0.1236(3) 0.2943(5) 0.01899(9) 0.0413(7) Uani d . 1 1 . .
    H H13A 0.0511 0.1864 0.0266 0.050 Uiso calc R 1 1 . .
    C C14 0.2750(3) 0.2204(6) -0.11201(9) 0.0567(8) Uani d . 1 1 . .
    H H14A 0.3227 0.2301 -0.1397 0.085 Uiso calc R 1 1 . .
    H H14B 0.1778 0.2458 -0.1202 0.085 Uiso calc R 1 1 . .
    H H14C 0.2905 0.0479 -0.0976 0.085 Uiso calc R 1 1 . .
    C C15 0.0108(4) 0.8074(6) 0.32821(9) 0.0627(9) Uani d . 1 1 . .
    H H15A -0.0276 0.8246 0.3576 0.094 Uiso calc R 1 1 . .
    H H15B 0.0037 0.9758 0.3120 0.094 Uiso calc R 1 1 . .
    H H15C 0.1062 0.7563 0.3336 0.094 Uiso calc R 1 1 . .
    H H1A 0.138(3) 0.648(6) 0.1083(9) 0.059(9) Uiso d . 1 1 . .
loop_
    _atom_site_aniso_label
    _atom_site_aniso_U_11
    _atom_site_aniso_U_22
    _atom_site_aniso_U_33
    _atom_site_aniso_U_12
    _atom_site_aniso_U_13
    _atom_site_aniso_U_23
    O1 0.0677(16) 0.0606(12) 0.0453(11) -0.0009(11) 0.0196(10) -0.0054(10)
    O2 0.1059(19) 0.0283(9) 0.0559(12) -0.0171(10) 0.0273(11) -0.0071(9)
    O3 0.0702(16) 0.0543(11) 0.0473(11) -0.0215(10) 0.0250(10) -0.0120(9)
    O4 0.085(2) 0.0929(16) 0.0514(13) -0.0457(14) 0.0168(11) -0.0209(12)
    O5 0.0706(17) 0.0463(11) 0.0716(14) -0.0343(11) 0.0066(11) 0.0025(10)
    N1 0.0570(18) 0.0242(11) 0.0452(13) -0.0096(10) 0.0184(11) -0.0070(10)
    N2 0.0403(16) 0.0338(11) 0.0504(14) -0.0078(10) 0.0051(11) -0.0041(11)
    C1 0.0422(19) 0.0399(14) 0.0492(16) -0.0091(13) 0.0147(13) -0.0034(13)
    C2 0.056(2) 0.0392(14) 0.0449(15) -0.0088(13) 0.0094(14) -0.0082(13)
    C3 0.046(2) 0.0384(14) 0.0413(15) 0.0061(13) 0.0110(13) 0.0037(12)
    C4 0.049(2) 0.0525(16) 0.0533(17) -0.0147(14) 0.0177(14) 0.0016(14)
    C5 0.057(2) 0.0408(14) 0.0493(16) -0.0179(14) 0.0113(14) -0.0033(13)
    C6 0.0405(18) 0.0255(11) 0.0432(14) -0.0013(11) 0.0083(12) 0.0005(11)
    C7 0.0398(18) 0.0256(12) 0.0457(14) -0.0004(11) 0.0085(12) -0.0031(11)
    C8 0.0384(18) 0.0248(11) 0.0400(14) -0.0019(11) 0.0110(12) 0.0002(10)
    C9 0.0321(17) 0.0226(11) 0.0438(14) -0.0023(10) 0.0026(12) -0.0019(10)
    C10 0.0377(18) 0.0307(12) 0.0477(15) -0.0057(12) 0.0126(12) 0.0034(11)
    C11 0.0444(19) 0.0325(12) 0.0405(14) 0.0013(12) 0.0122(12) -0.0002(11)
    C12 0.0469(19) 0.0299(12) 0.0454(15) -0.0085(12) 0.0100(13) -0.0080(11)
    C13 0.0434(19) 0.0334(12) 0.0488(15) -0.0147(12) 0.0127(13) -0.0068(12)
    C14 0.068(2) 0.0585(18) 0.0457(16) -0.0103(16) 0.0147(15) -0.0122(14)
    C15 0.097(3) 0.0487(16) 0.0445(16) 0.0080(17) 0.0159(17) -0.0035(14)
_geom_special_details
;
All e.s.d.'s (except the e.s.d. in the dihedral angle between two l.s. planes)
are estimated using the full covariance matrix. The cell e.s.d.'s are taken
into account individually in the estimation of e.s.d.'s in distances, angles
and torsion angles; correlations between e.s.d.'s in cell parameters are only
used when they are defined by crystal symmetry. An approximate (isotropic)
treatment of cell e.s.d.'s is used for estimating e.s.d.'s involving l.s.
planes.
;
loop_
    _geom_bond_atom_site_label_1
    _geom_bond_atom_site_label_2
    _geom_bond_site_symmetry_2
    _geom_bond_distance
    _geom_bond_publ_flag
    O1 C3 . 1.361(3) ?
    O1 C15 . 1.422(3) ?
    O2 C7 . 1.232(3) ?
    O3 C11 . 1.359(3) ?
    O3 C14 . 1.427(3) ?
    O4 N2 . 1.215(3) ?
    O5 N2 . 1.212(3) ?
    N1 C7 . 1.348(3) ?
    N1 C8 . 1.405(3) ?
    N1 H1A . 0.80(3) ?
    N2 C9 . 1.476(3) ?
    C1 C2 . 1.380(3) ?
    C1 C6 . 1.392(3) ?
    C1 H1B . 0.9300 ?
    C2 C3 . 1.377(4) ?
    C2 H2A . 0.9300 ?
    C3 C4 . 1.384(4) ?
    C4 C5 . 1.370(4) ?
    C4 H4A . 0.9300 ?
    C5 C6 . 1.391(4) ?
    C5 H5A . 0.9300 ?
    C6 C7 . 1.475(3) ?
    C8 C13 . 1.386(3) ?
    C8 C9 . 1.402(3) ?
    C9 C10 . 1.375(3) ?
    C10 C11 . 1.384(3) ?
    C10 H10A . 0.9300 ?
    C11 C12 . 1.378(4) ?
    C12 C13 . 1.381(3) ?
    C12 H12A . 0.9300 ?
    C13 H13A . 0.9300 ?
    C14 H14A . 0.9600 ?
    C14 H14B . 0.9600 ?
    C14 H14C . 0.9600 ?
    C15 H15A . 0.9600 ?
    C15 H15B . 0.9600 ?
    C15 H15C . 0.9600 ?
loop_
    _geom_angle_atom_site_label_1
    _geom_angle_atom_site_label_2
    _geom_angle_atom_site_label_3
    _geom_angle_site_symmetry_1
    _geom_angle_site_symmetry_3
    _geom_angle
    _geom_angle_publ_flag
    C3 O1 C15 . . 118.2(2) ?
    C11 O3 C14 . . 117.2(2) ?
    C7 N1 C8 . . 128.2(2) ?
    C7 N1 H1A . . 113(2) ?
    C8 N1 H1A . . 118(2) ?
    O5 N2 O4 . . 122.6(2) ?
    O5 N2 C9 . . 118.2(2) ?
    O4 N2 C9 . . 119.2(2) ?
    C2 C1 C6 . . 121.8(3) ?
    C2 C1 H1B . . 119.1 ?
    C6 C1 H1B . . 119.1 ?
    C3 C2 C1 . . 119.8(2) ?
    C3 C2 H2A . . 120.1 ?
    C1 C2 H2A . . 120.1 ?
    O1 C3 C2 . . 125.0(2) ?
    O1 C3 C4 . . 115.5(3) ?
    C2 C3 C4 . . 119.5(2) ?
    C5 C4 C3 . . 120.2(3) ?
    C5 C4 H4A . . 119.9 ?
    C3 C4 H4A . . 119.9 ?
    C4 C5 C6 . . 121.8(2) ?
    C4 C5 H5A . . 119.1 ?
    C6 C5 H5A . . 119.1 ?
    C5 C6 C1 . . 116.9(2) ?
    C5 C6 C7 . . 119.8(2) ?
    C1 C6 C7 . . 123.3(2) ?
    O2 C7 N1 . . 122.5(2) ?
    O2 C7 C6 . . 121.7(2) ?
    N1 C7 C6 . . 115.8(2) ?
    C13 C8 C9 . . 115.9(2) ?
    C13 C8 N1 . . 121.6(2) ?
    C9 C8 N1 . . 122.3(2) ?
    C10 C9 C8 . . 122.4(2) ?
    C10 C9 N2 . . 116.0(2) ?
    C8 C9 N2 . . 121.7(2) ?
    C9 C10 C11 . . 120.1(2) ?
    C9 C10 H10A . . 120.0 ?
    C11 C10 H10A . . 120.0 ?
    O3 C11 C12 . . 125.1(2) ?
    O3 C11 C10 . . 116.0(2) ?
    C12 C11 C10 . . 118.9(2) ?
    C11 C12 C13 . . 120.3(2) ?
    C11 C12 H12A . . 119.9 ?
    C13 C12 H12A . . 119.9 ?
    C12 C13 C8 . . 122.4(2) ?
    C12 C13 H13A . . 118.8 ?
    C8 C13 H13A . . 118.8 ?
    O3 C14 H14A . . 109.5 ?
    O3 C14 H14B . . 109.5 ?
    H14A C14 H14B . . 109.5 ?
    O3 C14 H14C . . 109.5 ?
    H14A C14 H14C . . 109.5 ?
    H14B C14 H14C . . 109.5 ?
    O1 C15 H15A . . 109.5 ?
    O1 C15 H15B . . 109.5 ?
    H15A C15 H15B . . 109.5 ?
    O1 C15 H15C . . 109.5 ?
    H15A C15 H15C . . 109.5 ?
    H15B C15 H15C . . 109.5 ?
loop_
    _geom_torsion_atom_site_label_1
    _geom_torsion_atom_site_label_2
    _geom_torsion_atom_site_label_3
    _geom_torsion_atom_site_label_4
    _geom_torsion_site_symmetry_1
    _geom_torsion_site_symmetry_2
    _geom_torsion_site_symmetry_3
    _geom_torsion_site_symmetry_4
    _geom_torsion
    _geom_torsion_publ_flag
    C6 C1 C2 C3 . . . . -1.3(4) ?
    C15 O1 C3 C2 . . . . -1.3(4) ?
    C15 O1 C3 C4 . . . . 179.6(2) ?
    C1 C2 C3 O1 . . . . -178.4(2) ?
    C1 C2 C3 C4 . . . . 0.7(4) ?
    O1 C3 C4 C5 . . . . -179.8(2) ?
    C2 C3 C4 C5 . . . . 0.9(4) ?
    C3 C4 C5 C6 . . . . -2.1(4) ?
    C4 C5 C6 C1 . . . . 1.6(4) ?
    C4 C5 C6 C7 . . . . -179.6(2) ?
    C2 C1 C6 C5 . . . . 0.2(4) ?
    C2 C1 C6 C7 . . . . -178.6(2) ?
    C8 N1 C7 O2 . . . . -6.6(4) ?
    C8 N1 C7 C6 . . . . 174.1(2) ?
    C5 C6 C7 O2 . . . . -27.8(4) ?
    C1 C6 C7 O2 . . . . 150.9(3) ?
    C5 C6 C7 N1 . . . . 151.5(3) ?
    C1 C6 C7 N1 . . . . -29.7(4) ?
    C7 N1 C8 C13 . . . . 33.7(4) ?
    C7 N1 C8 C9 . . . . -150.3(3) ?
    C13 C8 C9 C10 . . . . 0.4(4) ?
    N1 C8 C9 C10 . . . . -175.8(2) ?
    C13 C8 C9 N2 . . . . -178.2(2) ?
    N1 C8 C9 N2 . . . . 5.6(4) ?
    O5 N2 C9 C10 . . . . 17.1(3) ?
    O4 N2 C9 C10 . . . . -161.4(2) ?
    O5 N2 C9 C8 . . . . -164.2(2) ?
    O4 N2 C9 C8 . . . . 17.4(4) ?
    C8 C9 C10 C11 . . . . -1.7(4) ?
    N2 C9 C10 C11 . . . . 177.0(2) ?
    C14 O3 C11 C12 . . . . -4.6(4) ?
    C14 O3 C11 C10 . . . . 175.1(2) ?
    C9 C10 C11 O3 . . . . -178.6(2) ?
    C9 C10 C11 C12 . . . . 1.1(4) ?
    O3 C11 C12 C13 . . . . -179.6(2) ?
    C10 C11 C12 C13 . . . . 0.7(4) ?
    C11 C12 C13 C8 . . . . -2.1(4) ?
    C9 C8 C13 C12 . . . . 1.5(4) ?
    N1 C8 C13 C12 . . . . 177.7(2) ?
loop_
    _geom_hbond_atom_site_label_D
    _geom_hbond_atom_site_label_H
    _geom_hbond_atom_site_label_A
    _geom_hbond_site_symmetry_A
    _geom_hbond_distance_DH
    _geom_hbond_distance_HA
    _geom_hbond_distance_DA
    _geom_hbond_angle_DHA
    _geom_hbond_publ_flag
    N1 H1A O2 1_565 0.80(3) 2.34(3) 3.027(3) 145(3) yes
    C10 H10A O5 3_675 0.93 2.45 3.364(3) 168 yes
_iucr_refine_instructions_details
;
TITL a in P2(1)/n
CELL 0.71073   9.7206   4.9885  28.7247  90.000  95.628  90.000
ZERR    4.00   0.0012   0.0006   0.0035   0.000   0.002   0.000
LATT  1
SYMM 0.5-X, 0.5+Y, 0.5-Z
SFAC C H N O
UNIT 60 56 8 20
TEMP 0
L.S. 20
BOND $H
FMAP 2 2 60
CONF
ACTA
PLAN 10
SIZE 0.30 0.12 0.07
OMIT -3 51
WGHT    0.082400
FVAR       0.51712
O1    4   -0.063301    0.608126    0.300637    11.00000    0.06771    0.06056 =
         0.04531   -0.00538    0.01960   -0.00089
O2    4    0.051604    0.085846    0.107477    11.00000    0.10587    0.02831 =
         0.05586   -0.00709    0.02731   -0.01710
O3    4    0.325673    0.424708   -0.080013    11.00000    0.07024    0.05433 =
         0.04727   -0.01202    0.02505   -0.02151
O4    4    0.354409    0.810709    0.111600    11.00000    0.08525    0.09293 =
         0.05140   -0.02088    0.01681   -0.04570
O5    4    0.430787    1.002551    0.053147    11.00000    0.07059    0.04632 =
         0.07163    0.00251    0.00660   -0.03435
N1    3    0.130633    0.504618    0.095750    11.00000    0.05700    0.02421 =
         0.04521   -0.00696    0.01842   -0.00963
N2    3    0.362155    0.830862    0.069793    11.00000    0.04031    0.03379 =
         0.05042   -0.00406    0.00506   -0.00782
C1    1    0.117044    0.600444    0.194445    11.00000    0.04225    0.03995 =
         0.04924   -0.00339    0.01467   -0.00913
AFIX  43
H1B   2    0.188899    0.687239    0.181485    11.00000   -1.20000
AFIX   0
C2    1    0.086338    0.672318    0.238646    11.00000    0.05623    0.03917 =
         0.04489   -0.00824    0.00944   -0.00877
AFIX  43
H2A   2    0.138322    0.803280    0.255353    11.00000   -1.20000
AFIX   0
C3    1   -0.021553    0.549452    0.257934    11.00000    0.04619    0.03841 =
         0.04129    0.00367    0.01102    0.00612
C4    1   -0.097039    0.352694    0.232913    11.00000    0.04908    0.05249 =
         0.05329    0.00165    0.01768   -0.01468
AFIX  43
H4A   2   -0.170867    0.270818    0.245559    11.00000   -1.20000
AFIX   0
C5    1   -0.063269    0.278234    0.189559    11.00000    0.05738    0.04084 =
         0.04934   -0.00331    0.01134   -0.01793
AFIX  43
H5A   2   -0.113030    0.141517    0.173637    11.00000   -1.20000
AFIX   0
C6    1    0.043448    0.401594    0.168704    11.00000    0.04046    0.02547 =
         0.04316    0.00051    0.00835   -0.00131
C7    1    0.075423    0.315661    0.121813    11.00000    0.03983    0.02559 =
         0.04574   -0.00311    0.00853   -0.00044
C8    1    0.181738    0.474698    0.051951    11.00000    0.03844    0.02482 =
         0.04003    0.00021    0.01100   -0.00191
C9    1    0.288330    0.635610    0.037796    11.00000    0.03208    0.02260 =
         0.04377   -0.00185    0.00255   -0.00225
C10   1    0.332384    0.617981   -0.006138    11.00000    0.03767    0.03066 =
         0.04769    0.00339    0.01256   -0.00573
AFIX  43
H10A  2    0.401728    0.731320   -0.014580    11.00000   -1.20000
AFIX   0
C11   1    0.273649    0.431749   -0.037818    11.00000    0.04445    0.03249 =
         0.04052   -0.00023    0.01218    0.00129
C12   1    0.169407    0.269021   -0.024813    11.00000    0.04693    0.02992 =
         0.04543   -0.00798    0.01002   -0.00852
AFIX  43
H12A  2    0.129743    0.141610   -0.045628    11.00000   -1.20000
AFIX   0
C13   1    0.123592    0.294311    0.018986    11.00000    0.04339    0.03344 =
         0.04882   -0.00676    0.01271   -0.01474
AFIX  43
H13A  2    0.051106    0.186408    0.026638    11.00000   -1.20000
AFIX   0
C14   1    0.274998    0.220401   -0.112006    11.00000    0.06781    0.05849 =
         0.04571   -0.01216    0.01466   -0.01029
AFIX 137
H14A  2    0.322660    0.230072   -0.139689    11.00000   -1.50000
H14B  2    0.177750    0.245809   -0.120221    11.00000   -1.50000
H14C  2    0.290499    0.047903   -0.097625    11.00000   -1.50000
AFIX   0
C15   1    0.010785    0.807407    0.328211    11.00000    0.09669    0.04873 =
         0.04455   -0.00346    0.01590    0.00801
AFIX 137
H15A  2   -0.027579    0.824618    0.357615    11.00000   -1.50000
H15B  2    0.003727    0.975845    0.311989    11.00000   -1.50000
H15C  2    0.106221    0.756284    0.333643    11.00000   -1.50000
AFIX   0
H1A   2    0.137521    0.647652    0.108274    11.00000    0.05936
HKLF 4
REM  a in P2(1)/n
REM R1 =  0.0636 for   1638 Fo > 4sig(Fo)  and  0.1014 for all   2552 data
REM    205 parameters refined using      0 restraints
END
WGHT      0.0823      0.0000
REM Highest difference peak  0.238,  deepest hole -0.190,  1-sigma level  0.051
Q1    1   0.2795  0.9168  0.0967  11.00000  0.05    0.24
Q2    1   0.2796  0.5170  0.0570  11.00000  0.05    0.22
Q3    1  -0.0233  0.2143  0.0991  11.00000  0.05    0.21
Q4    1  -0.0582  0.3778  0.1619  11.00000  0.05    0.21
Q5    1   0.0729  0.5432  0.2598  11.00000  0.05    0.20
Q6    1   0.2018  0.5833  0.0385  11.00000  0.05    0.20
Q7    1   0.0324  0.3281  0.1836  11.00000  0.05    0.19
Q8    1   0.2661  0.3010 -0.0204  11.00000  0.05    0.18
Q9    1   0.0180  0.4171  0.1419  11.00000  0.05    0.18
Q10   1   0.1937  0.4154 -0.0437  11.00000  0.05    0.18
;
