# Supplementary material for: 4-Meth­oxy-N-(4-meth­oxy-2-nitro­phen­yl)benzamide
Source: Acta Crystallogr Sect E Struct Rep Online. 2012 Sep 29;68(Pt 10):o3028. doi: 10.1107/S1600536812037701 (PMC3470382; doi:10.1107/S1600536812037701)
Supplement: Supplementary file 2 [file e-68-o3028-Isup2.hkl]

# 
# h,k,l, Fc-squared, Fo-squared, sigma(Fo-squared) and status flag 
# 
data_I
_shelx_title ' a in P2(1)/n' 
_shelx_refln_list_code          4 
_shelx_F_calc_maximum      184.49 
_exptl_crystal_F_000       632.00 
_reflns_d_resolution_high  0.8255 
 
loop_ 
 _symmetry_equiv_pos_as_xyz 
 'x, y, z' 
 '-x+1/2, y+1/2, -z+1/2' 
 '-x, -y, -z' 
 'x-1/2, -y-1/2, z-1/2' 
 
_cell_length_a     9.7206 
_cell_length_b     4.9885 
_cell_length_c    28.7247 
_cell_angle_alpha  90.000 
_cell_angle_beta   95.628 
_cell_angle_gamma  90.000 
 
_shelx_F_squared_multiplier     1.000 
 
loop_ 
 _refln_index_h 
 _refln_index_k 
 _refln_index_l 
 _refln_F_squared_calc 
 _refln_F_squared_meas 
 _refln_F_squared_sigma 
 _refln_observed_status 
   2   0   0     1441.35     1296.47     46.33 o 
   4   0   0     3653.53     3320.61    111.88 o 
   6   0   0        0.07       -4.60      3.07 o 
   8   0   0      124.67      135.67     34.85 o 
  10   0   0       14.74       66.53     31.67 o 
   1   1   0     9470.99    10661.49    148.05 o 
   2   1   0     2498.90     2570.31     41.70 o 
   3   1   0        5.41        3.09      2.85 o 
   4   1   0       57.59       66.73      6.06 o 
   5   1   0     1697.15     1556.82     47.13 o 
   6   1   0        0.32        4.46     10.49 o 
   7   1   0        6.12        2.74      5.52 o 
   8   1   0      330.50      325.75     17.39 o 
   9   1   0        5.38       17.50     17.94 o 
  10   1   0        0.01        2.28     20.17 o 
  11   1   0        0.01       38.62     21.06 o 
   0   2   0       64.08       50.17      8.21 o 
   1   2   0       70.35       74.21      4.88 o 
   2   2   0       29.10       25.00      3.22 o 
   3   2   0       16.08       18.00      2.72 o 
   4   2   0      234.68      227.57     10.15 o 
   5   2   0        5.48        7.03      4.09 o 
   6   2   0       16.33       12.53      5.57 o 
   7   2   0      229.89      245.06     16.17 o 
   8   2   0       30.97       46.62      9.71 o 
   9   2   0      123.05      118.47     13.49 o 
  10   2   0        0.32       17.03     17.32 o 
  11   2   0       20.22       57.09     21.93 o 
   1   3   0      100.59      108.78      5.94 o 
   2   3   0       12.32        7.86      3.06 o 
   3   3   0      133.08      104.40      6.25 o 
   4   3   0      569.69      541.35     13.61 o 
   5   3   0      564.29      536.58     16.07 o 
   6   3   0      895.96      835.84     21.48 o 
   7   3   0       17.47       25.54      6.45 o 
   8   3   0       72.27       69.48     12.04 o 
   9   3   0        2.93       14.68     14.93 o 
  10   3   0        9.18       43.62     24.10 o 
   0   4   0       30.12       32.33      5.33 o 
   1   4   0        9.82       11.44      2.62 o 
   2   4   0        9.42        8.55      3.45 o 
   3   4   0      256.55      262.19     10.04 o 
   4   4   0        1.95       -0.85      3.50 o 
   5   4   0      251.34      220.77     11.58 o 
   6   4   0        4.58        2.80      4.68 o 
   7   4   0       79.82       76.25      9.72 o 
   8   4   0        0.05        7.64     10.72 o 
   1   5   0      313.13      319.00     14.54 o 
   2   5   0        2.53        7.50      4.81 o 
   3   5   0      364.84      335.80     12.05 o 
   4   5   0       48.25       53.55      7.79 o 
   5   5   0        6.39       15.02      5.30 o 
   6   5   0        4.23        5.74      4.70 o 
   0   6   0        1.41       -1.64     10.23 o 
   1   6   0      127.96      112.36     11.07 o 
 -11   0   1       30.72       94.80     33.21 o 
  -9   0   1        0.07       29.99     27.19 o 
  -7   0   1        0.02       -1.38     20.57 o 
  -5   0   1     2693.65     2758.64     56.48 o 
  -3   0   1     5583.66     5732.71    347.77 o 
  -1   0   1      795.18      767.16     13.41 o 
   1   0   1      340.38      248.48      9.80 o 
   3   0   1      151.13      113.01     15.97 o 
   5   0   1      126.61      112.71     21.65 o 
   7   0   1      180.17      216.74     33.99 o 
   9   0   1       66.34      114.95     35.45 o 
  11   0   1       10.36       91.77     32.83 o 
 -11   1   1        6.12       37.30     21.56 o 
 -10   1   1       11.69       18.70     19.68 o 
  -9   1   1        3.50        0.34     15.71 o 
  -8   1   1        1.55        1.73     11.01 o 
  -7   1   1       72.96       79.47      9.46 o 
  -6   1   1       10.61       13.27      5.70 o 
  -5   1   1      253.07      225.10     12.51 o 
  -4   1   1      850.92      862.92     30.09 o 
  -3   1   1      407.18      408.16     11.39 o 
  -2   1   1      918.51      998.14     23.98 o 
  -1   1   1        0.01       -0.34      3.41 o 
   0   1   1     3840.40     4527.15    118.75 o 
   1   1   1      813.49      884.70     13.45 o 
   2   1   1     8918.86     9579.86    114.76 o 
   3   1   1      866.75      766.30     16.82 o 
   4   1   1      326.09      297.66     11.10 o 
   5   1   1      131.65      131.54     14.45 o 
   6   1   1     1015.99      953.18     38.51 o 
   7   1   1       14.86       19.65     14.29 o 
   8   1   1        0.67        4.14      5.95 o 
   9   1   1       28.00       34.30     20.48 o 
  10   1   1       17.13       21.13     21.15 o 
  11   1   1       23.32       68.28     27.39 o 
 -11   2   1       11.44       67.93     22.96 o 
 -10   2   1        0.21        7.24     18.17 o 
  -9   2   1       11.96        9.05      7.67 o 
  -8   2   1       32.98       36.46      9.16 o 
  -7   2   1      132.79      144.06     13.25 o 
  -6   2   1        1.11       -1.31      5.56 o 
  -5   2   1       34.55       34.84      5.04 o 
  -4   2   1       52.01       58.18      6.03 o 
  -3   2   1       17.50       15.40      2.48 o 
  -2   2   1       99.74      106.54      7.11 o 
  -1   2   1        0.00        0.90      1.86 o 
   0   2   1      147.59      138.38      5.05 o 
   1   2   1      183.71      211.58      6.73 o 
   2   2   1      362.47      350.88      9.61 o 
   3   2   1       44.62       48.64      3.80 o 
   4   2   1       66.30       69.67      4.62 o 
   5   2   1        4.43        4.43      4.33 o 
   6   2   1      110.31      114.57      9.85 o 
   7   2   1      131.65      185.41     46.93 o 
   8   2   1       36.06       63.77     10.58 o 
   9   2   1       39.68       47.37      9.81 o 
  10   2   1       33.93       43.48     39.83 o 
  11   2   1        0.26       48.25     56.34 o 
 -10   3   1       10.35       28.53     30.66 o 
  -9   3   1       10.27       24.52     18.98 o 
  -8   3   1       13.79       19.21      7.65 o 
  -7   3   1        0.57        2.20      6.14 o 
  -6   3   1      301.64      300.55     19.28 o 
  -5   3   1        0.12       10.09      4.52 o 
  -4   3   1       71.09       86.42      5.54 o 
  -3   3   1       26.16       35.09      3.94 o 
  -2   3   1      298.35      297.54      8.72 o 
  -1   3   1       15.19       13.62      3.13 o 
   0   3   1       27.94       33.87      3.24 o 
   1   3   1       49.75       54.68      4.75 o 
   2   3   1      265.41      246.22      8.82 o 
   3   3   1        7.33        5.75      2.85 o 
   4   3   1       12.66       11.48      3.70 o 
   5   3   1      419.90      383.46     19.79 o 
   6   3   1       73.18       92.81     10.19 o 
   7   3   1        0.01        5.49      5.09 o 
   8   3   1       99.75      112.10     14.02 o 
   9   3   1       16.39       34.27     20.05 o 
  10   3   1        3.54       20.16     25.73 o 
  -8   4   1       57.50       57.53     26.64 o 
  -7   4   1        8.85       23.00      6.76 o 
  -6   4   1       57.46       62.19      8.32 o 
  -5   4   1       15.96       19.64      5.70 o 
  -4   4   1       12.22       14.05      4.32 o 
  -3   4   1      678.80      616.80     14.81 o 
  -2   4   1        2.58        3.01      2.98 o 
  -1   4   1        5.32        4.60      2.41 o 
   0   4   1      793.45      797.05     14.33 o 
   1   4   1       26.57       33.53      3.70 o 
   2   4   1      223.43      222.95      9.86 o 
   3   4   1      853.74      765.61     16.98 o 
   4   4   1        0.35       -0.40      4.01 o 
   5   4   1      296.01      284.19     12.84 o 
   6   4   1       35.13       28.83      6.55 o 
   7   4   1      119.38      121.73     17.95 o 
   8   4   1        9.33        5.01      5.24 o 
  -6   5   1        3.10       -0.29      7.39 o 
  -5   5   1       37.04       32.23      7.60 o 
  -4   5   1        2.03        7.01      6.00 o 
  -3   5   1       46.71       51.45      7.45 o 
  -2   5   1      138.11      157.85     11.00 o 
  -1   5   1      411.08      406.27     16.38 o 
   0   5   1        3.49        7.09      4.58 o 
   1   5   1      375.61      352.33     12.42 o 
   2   5   1        3.07        4.24      3.76 o 
   3   5   1       47.24       45.35      6.10 o 
   4   5   1       40.42       47.62      7.23 o 
   5   5   1       29.58       16.02      5.16 o 
   6   5   1        5.00        2.55      7.82 o 
  -1   6   1        3.39       -1.27      8.89 o 
   0   6   1       10.33       10.11      5.12 o 
   1   6   1       61.12       60.03      8.60 o 
 -10   0   2       18.45       25.47     28.35 o 
  -8   0   2       37.28        2.39     24.61 o 
  -6   0   2     2585.01     2683.57     56.33 o 
  -4   0   2      136.36      102.92     10.60 o 
  -2   0   2     7022.19     7057.40    166.87 o 
   2   0   2    31941.72    28174.28    622.05 o 
   4   0   2     1026.30      917.78     45.81 o 
   6   0   2       38.35       56.17     21.99 o 
   8   0   2        0.08      -20.49     24.04 o 
  10   0   2       10.90       48.69     33.66 o 
 -11   1   2       31.41       88.02     24.80 o 
 -10   1   2        2.01       14.46     19.91 o 
  -9   1   2        7.12        5.93     15.90 o 
  -8   1   2      107.03       94.01     14.29 o 
  -7   1   2       14.17       19.79      6.80 o 
  -6   1   2        8.90       10.37      5.81 o 
  -5   1   2      115.72      119.24      9.50 o 
  -4   1   2      975.28      980.28     23.64 o 
  -3   1   2       21.90       26.64      6.62 o 
  -2   1   2        0.35       -0.29      2.05 o 
  -1   1   2     1548.82     1802.47     45.43 o 
   0   1   2       65.97       53.07      4.39 o 
   1   1   2     2047.79     2221.60     36.72 o 
   2   1   2    34035.39    36016.30    447.16 o 
   3   1   2       81.72       71.06      5.37 o 
   4   1   2      200.41      165.47      8.70 o 
   5   1   2       70.63       69.11      6.90 o 
   6   1   2      945.85      859.23     36.25 o 
   7   1   2      160.54      140.38     20.05 o 
   8   1   2      168.26      180.74     13.43 o 
   9   1   2       27.59       16.77     19.60 o 
  10   1   2        2.15        2.44     20.50 o 
  11   1   2        7.05       52.11     22.89 o 
 -11   2   2        1.17       43.39     19.09 o 
 -10   2   2       18.49       56.73     21.07 o 
  -9   2   2        8.97       21.41      8.48 o 
  -8   2   2        2.60       -3.33      5.25 o 
  -7   2   2        0.91       -8.88      5.92 o 
  -6   2   2      334.77      324.65     17.29 o 
  -5   2   2      358.34      362.75     13.90 o 
  -4   2   2       90.52       94.96      6.16 o 
  -3   2   2       33.28       40.28      4.12 o 
  -2   2   2     1913.05     2021.39     33.03 o 
  -1   2   2      478.95      520.95     10.94 o 
   0   2   2      421.23      441.24     15.15 o 
   1   2   2      110.54      105.43      4.94 o 
   2   2   2     1684.16     1971.17     31.68 o 
   3   2   2      176.87      174.39      7.85 o 
   4   2   2      291.04      273.55      8.38 o 
   5   2   2      250.46      240.03     11.97 o 
   6   2   2       31.00       28.02      6.40 o 
   7   2   2     1060.20      994.86     51.19 o 
   8   2   2      418.08      394.11     20.05 o 
   9   2   2       12.51       24.51     12.41 o 
  10   2   2        1.68       42.46     33.11 o 
 -10   3   2        3.86        2.68     17.71 o 
  -9   3   2       23.09       35.29     17.60 o 
  -8   3   2        0.75       -3.32      8.12 o 
  -7   3   2      234.15      227.74     16.53 o 
  -6   3   2       15.95       13.98      5.39 o 
  -5   3   2     1066.56     1003.75     22.65 o 
  -4   3   2      178.93      165.52      6.96 o 
  -3   3   2       52.02       52.74      4.42 o 
  -2   3   2      744.20      758.78     16.56 o 
  -1   3   2      558.30      616.72     14.01 o 
   0   3   2      104.82      106.52      4.70 o 
   1   3   2      206.54      214.74      8.18 o 
   2   3   2        2.30        2.76      2.81 o 
   3   3   2       19.45       21.02      3.76 o 
   4   3   2       23.46       28.00      4.45 o 
   5   3   2      327.63      317.36     14.57 o 
   6   3   2      101.53      117.36     10.92 o 
   7   3   2      292.30      273.31     16.01 o 
   8   3   2       25.83       26.44      7.84 o 
   9   3   2      123.77      152.20     30.89 o 
  10   3   2        9.88       65.96     28.87 o 
  -8   4   2        4.76        6.06      9.63 o 
  -7   4   2       17.80       20.04      7.85 o 
  -6   4   2      153.08      141.65     11.09 o 
  -5   4   2      156.42      135.48     10.09 o 
  -4   4   2      894.75      812.46     17.69 o 
  -3   4   2      125.45      133.30      7.70 o 
  -2   4   2       24.15       19.52      3.92 o 
  -1   4   2       25.05       33.85      3.74 o 
   0   4   2      163.51      176.86     10.13 o 
   1   4   2        1.07        0.91      2.33 o 
   2   4   2      123.47      124.59      7.91 o 
   3   4   2     1141.23     1042.83     22.52 o 
   4   4   2       50.88       41.86      6.19 o 
   5   4   2      136.48      129.35     13.96 o 
   6   4   2        0.04       -2.14      6.18 o 
   7   4   2       84.92      106.77     10.38 o 
   8   4   2        5.28        5.68      6.28 o 
  -6   5   2        8.84        8.40      6.72 o 
  -5   5   2        0.01        1.68      7.69 o 
  -4   5   2        4.12       11.42      6.53 o 
  -3   5   2      190.73      181.47     10.97 o 
  -2   5   2       59.80       79.15      8.98 o 
  -1   5   2      473.95      468.37     14.20 o 
   0   5   2        3.29        2.52      3.80 o 
   1   5   2      150.03      155.21      9.12 o 
   2   5   2       32.78       39.00      5.74 o 
   3   5   2       82.46       82.28      7.49 o 
   4   5   2       11.60       10.86      4.86 o 
   5   5   2       15.31        7.88      4.58 o 
   6   5   2        1.98       -0.70      5.35 o 
  -1   6   2       97.93       87.17      9.79 o 
   0   6   2        5.67       14.56      4.91 o 
   1   6   2      101.85       82.56      9.77 o 
 -11   0   3       25.34       80.96     31.11 o 
  -9   0   3       22.12       29.54     25.73 o 
  -7   0   3      603.09      595.81     49.10 o 
  -5   0   3      713.95      665.44     19.30 o 
  -3   0   3    12827.71    13003.25    373.76 o 
  -1   0   3      198.56      188.85      5.91 o 
   1   0   3     6792.37     6121.30     85.57 o 
   3   0   3     9119.76     8797.73    142.24 o 
   5   0   3       44.38       34.03     16.08 o 
   7   0   3      234.25      270.21     38.25 o 
   9   0   3       10.95       -4.15     28.87 o 
  11   0   3        7.58       37.17     32.20 o 
 -11   1   3       27.25      101.56     23.31 o 
 -10   1   3        2.11       24.09     19.47 o 
  -9   1   3        4.09        5.91     16.35 o 
  -8   1   3        3.69       -6.61      8.46 o 
  -7   1   3       43.60       48.16      8.17 o 
  -6   1   3       60.89       83.04      8.92 o 
  -5   1   3      238.87      233.35     15.43 o 
  -4   1   3        1.18       -0.83      5.74 o 
  -3   1   3     3505.72     3892.06     86.41 o 
  -2   1   3     1095.12     1119.12     17.25 o 
  -1   1   3     2516.06     2763.70     38.41 o 
   0   1   3      223.07      243.76     11.11 o 
   1   1   3     7999.26     8868.41    195.01 o 
   2   1   3    15410.29    16344.39    205.33 o 
   3   1   3        7.10        7.61      2.91 o 
   4   1   3      376.54      345.64     12.04 o 
   5   1   3      120.20      112.95      8.06 o 
   6   1   3       85.94       84.97     15.07 o 
   7   1   3       64.98       63.91     17.21 o 
   8   1   3      157.45      175.86     25.15 o 
   9   1   3       13.66        7.35     38.44 o 
  10   1   3        8.23       24.59     20.46 o 
  11   1   3       22.52       94.77     24.24 o 
 -11   2   3       20.35       44.04     43.70 o 
 -10   2   3        1.08       23.36     19.05 o 
  -9   2   3       24.16       31.79     10.27 o 
  -8   2   3       25.10       24.04      7.72 o 
  -7   2   3        5.65       -6.78      5.98 o 
  -6   2   3       51.06       48.40      9.16 o 
  -5   2   3       93.26      110.82     10.30 o 
  -4   2   3      111.28      105.68      6.60 o 
  -3   2   3      618.10      674.14     19.05 o 
  -2   2   3      758.92      818.14     15.42 o 
  -1   2   3      174.19      196.59      6.19 o 
   0   2   3      131.56      131.92      4.91 o 
   1   2   3     1029.57     1134.65     18.95 o 
   2   2   3     2621.08     2846.62     42.99 o 
   3   2   3        1.77        6.20      2.36 o 
   4   2   3      302.42      314.38     11.86 o 
   5   2   3      186.54      195.62     11.02 o 
   6   2   3        5.00        6.87      5.11 o 
   7   2   3      217.58      231.61     14.40 o 
   8   2   3        1.97       -4.41     12.86 o 
   9   2   3        6.24       31.60     10.85 o 
  10   2   3       26.48       72.40     34.44 o 
 -10   3   3        7.36       22.38     18.45 o 
  -9   3   3        9.04       17.58     11.93 o 
  -8   3   3       15.77        6.73      9.23 o 
  -7   3   3      102.22      115.57     13.52 o 
  -6   3   3       97.33       95.89     11.96 o 
  -5   3   3      208.30      204.07     10.41 o 
  -4   3   3        3.90        5.35      2.90 o 
  -3   3   3       48.46       60.55      5.52 o 
  -2   3   3      249.45      273.45      9.46 o 
  -1   3   3      820.38      923.44     18.03 o 
   0   3   3        9.54       12.17      2.36 o 
   1   3   3      430.34      482.73     12.49 o 
   2   3   3      113.99      119.57      6.71 o 
   3   3   3       55.60       58.16      5.24 o 
   4   3   3       85.33      100.55      6.95 o 
   5   3   3      390.14      414.74     16.70 o 
   6   3   3      288.01      223.25     13.75 o 
   7   3   3      255.41      233.13     14.89 o 
   8   3   3        3.55        5.27      4.99 o 
   9   3   3       59.03      124.15     14.43 o 
  10   3   3        0.01       35.20     39.86 o 
  -8   4   3        0.01       -1.41      6.71 o 
  -7   4   3       10.38       15.39      7.85 o 
  -6   4   3       75.88       72.50      8.72 o 
  -5   4   3       12.98        6.43      4.84 o 
  -4   4   3       67.61       79.97      6.76 o 
  -3   4   3       38.47       34.77      5.08 o 
  -2   4   3       47.58       50.89      5.22 o 
  -1   4   3      123.74      153.52      7.64 o 
   0   4   3      424.73      426.32     10.94 o 
   1   4   3       39.44       58.32      4.85 o 
   2   4   3        6.24        4.60      3.63 o 
   3   4   3      648.88      590.74     16.41 o 
   4   4   3      139.88      155.16      9.40 o 
   5   4   3      194.71      173.19     12.72 o 
   6   4   3       17.53       24.31     11.20 o 
   7   4   3       18.93       32.87      7.27 o 
   8   4   3        1.73        6.00      5.23 o 
  -6   5   3        2.29        4.26     10.85 o 
  -5   5   3       66.58       60.82     10.06 o 
  -4   5   3        3.04       10.78      6.73 o 
  -3   5   3       43.49       37.19      6.60 o 
  -2   5   3       79.60      100.38      7.75 o 
  -1   5   3       97.81      103.83      8.08 o 
   0   5   3       46.53       48.49      6.25 o 
   1   5   3      124.38      139.93      8.78 o 
   2   5   3      290.81      265.43     11.06 o 
   3   5   3        0.02        0.97      3.96 o 
   4   5   3      107.51      100.51      9.47 o 
   5   5   3       14.12       18.38      5.51 o 
   6   5   3       32.54       40.60      7.17 o 
  -1   6   3      165.72      151.95     12.29 o 
   0   6   3       34.69       28.34      6.36 o 
 -10   0   4       15.29        6.17     23.97 o 
  -8   0   4        9.42       18.17     23.33 o 
  -6   0   4        0.35       -5.78      3.85 o 
  -4   0   4     1765.82     1904.57     62.62 o 
  -2   0   4      515.30      480.37     29.52 o 
   0   0   4      216.84      179.76      8.23 o 
   2   0   4      110.87       89.07     16.91 o 
   4   0   4      740.54      728.41     42.03 o 
   6   0   4       11.59       18.92     19.07 o 
   8   0   4        0.44        7.14     26.74 o 
  10   0   4      101.52      150.36     43.75 o 
 -11   1   4       67.65      132.04     26.01 o 
 -10   1   4        3.38        8.95     17.64 o 
  -9   1   4       17.02       21.69     16.92 o 
  -8   1   4        0.38       -7.03      4.68 o 
  -7   1   4      108.25       99.00      9.87 o 
  -6   1   4      145.10      154.00     11.09 o 
  -5   1   4      938.89     1045.25     28.26 o 
  -4   1   4     1193.61     1295.41     47.05 o 
  -3   1   4       41.08       50.22      7.54 o 
  -2   1   4       41.14       41.45      4.21 o 
  -1   1   4       19.33       15.74      2.58 o 
   0   1   4    11231.28    12539.79    410.22 o 
   1   1   4     4700.08     5030.62     63.84 o 
   2   1   4      417.75      404.25      8.98 o 
   3   1   4     6205.69     6444.05     79.92 o 
   4   1   4     1851.80     1671.03     31.35 o 
   5   1   4      211.67      220.43     11.04 o 
   6   1   4        1.32        7.32      4.52 o 
   7   1   4       11.22       19.30     24.16 o 
   8   1   4       92.29      112.92     22.25 o 
   9   1   4       25.40       40.62     19.95 o 
  10   1   4       67.05      110.17     27.36 o 
  11   1   4        1.90       30.28     17.08 o 
 -11   2   4        0.06       29.11     21.58 o 
 -10   2   4        0.08       26.78     21.05 o 
  -9   2   4       23.56       22.38     10.62 o 
  -8   2   4       23.05       27.78     10.85 o 
  -7   2   4        0.02       -4.49      6.22 o 
  -6   2   4       84.40       87.72     10.84 o 
  -5   2   4        7.52       -2.14      4.53 o 
  -4   2   4      600.89      657.10     15.26 o 
  -3   2   4      155.02      186.61      8.64 o 
  -2   2   4      118.73      128.30      5.62 o 
  -1   2   4       32.59       41.54      3.21 o 
   0   2   4        0.22       -0.20      1.30 o 
   1   2   4     1963.89     2167.87     31.36 o 
   2   2   4       91.59       90.66      6.81 o 
   3   2   4     1180.98     1177.02     20.12 o 
   4   2   4     4031.63     3919.21     53.29 o 
   5   2   4      593.90      523.66     18.08 o 
   6   2   4       21.57       24.10      6.71 o 
   7   2   4        3.77        9.14      6.33 o 
   8   2   4        2.27       19.05     21.73 o 
   9   2   4      285.18      226.06     26.96 o 
  10   2   4        0.00       22.70     39.53 o 
 -10   3   4       33.77       22.30     18.76 o 
  -9   3   4        1.30        0.52      7.00 o 
  -8   3   4        0.04        6.37      7.63 o 
  -7   3   4        0.00       -3.78      6.80 o 
  -6   3   4        5.76       14.63      7.56 o 
  -5   3   4       16.05       22.12      5.51 o 
  -4   3   4       21.69       28.64      4.90 o 
  -3   3   4        6.40        6.63      3.12 o 
  -2   3   4       61.33       71.53      5.46 o 
  -1   3   4       84.42       97.45      5.62 o 
   0   3   4       84.90       96.21      6.05 o 
   1   3   4       82.74       90.62      6.03 o 
   2   3   4        8.52        6.42      3.01 o 
   3   3   4      104.28      110.93      6.93 o 
   4   3   4      166.55      170.34      8.43 o 
   5   3   4     1047.84      885.48     24.65 o 
   6   3   4        0.33       12.56      6.28 o 
   7   3   4       65.73       79.69     10.98 o 
   8   3   4       24.64       34.89     11.80 o 
   9   3   4      154.26      179.35     14.33 o 
  -8   4   4       18.89       22.03      8.81 o 
  -7   4   4        0.84        6.66      7.22 o 
  -6   4   4       45.75       45.67      7.84 o 
  -5   4   4      170.06      160.27     10.56 o 
  -4   4   4        8.39        6.12      3.80 o 
  -3   4   4     1275.84     1221.54     22.04 o 
  -2   4   4      493.46      454.56     13.93 o 
  -1   4   4       60.79       61.12      4.95 o 
   0   4   4       34.36       43.28      4.38 o 
   1   4   4       25.05       28.15      3.87 o 
   2   4   4       12.32       10.33      4.11 o 
   3   4   4       81.68       75.46      8.33 o 
   4   4   4       57.32       55.58      6.76 o 
   5   4   4      129.92      118.96     13.49 o 
   6   4   4        8.44        8.28      5.93 o 
   7   4   4        1.23       11.56      7.03 o 
   8   4   4       13.66       21.02     10.02 o 
  -6   5   4        9.20        2.67      6.28 o 
  -5   5   4       23.48       29.36      8.21 o 
  -4   5   4       61.72       49.54     10.30 o 
  -3   5   4       13.09       17.37      5.34 o 
  -2   5   4       69.04       64.29      6.70 o 
  -1   5   4       46.86       58.09      6.73 o 
   0   5   4        6.28        9.35      4.08 o 
   1   5   4      121.50      125.06      9.83 o 
   2   5   4       11.39       13.10      5.59 o 
   3   5   4       65.40       54.86      7.50 o 
   4   5   4        8.29       14.94      5.19 o 
   5   5   4        9.87        5.39      5.28 o 
   6   5   4        0.06        0.47      4.19 o 
   0   6   4        0.16        5.96      4.60 o 
 -11   0   5        2.08       51.12     25.28 o 
  -9   0   5        6.05       13.84     22.14 o 
  -7   0   5        1.86       -3.28      3.23 o 
  -5   0   5      207.32      234.94     10.53 o 
  -3   0   5     4164.52     4297.78    234.89 o 
  -1   0   5       64.99       40.12      6.06 o 
   1   0   5       35.45       35.28      2.59 o 
   3   0   5     3906.76     3446.51     83.04 o 
   5   0   5        5.94        9.12     13.84 o 
   7   0   5      325.57      350.01     44.80 o 
   9   0   5       83.30      145.28     39.90 o 
  11   0   5        7.99       41.10     36.42 o 
 -11   1   5       44.65      110.26     23.91 o 
 -10   1   5       42.40       61.36     21.70 o 
  -9   1   5        9.27       23.86     17.42 o 
  -8   1   5        0.03       -6.44      4.29 o 
  -7   1   5       76.18       85.08     10.32 o 
  -6   1   5        2.70        1.51      4.47 o 
  -5   1   5     2123.16     2295.11     44.74 o 
  -4   1   5       87.22      100.85      8.54 o 
  -3   1   5       17.30       21.88      3.20 o 
  -2   1   5     1376.65     1497.51     23.13 o 
  -1   1   5      521.65      529.96     19.14 o 
   0   1   5     1499.43     1743.35     36.80 o 
   1   1   5      917.32      929.64     17.62 o 
   2   1   5     1021.25      969.32     15.84 o 
   3   1   5      789.47      820.83     14.91 o 
   4   1   5      230.11      217.53      7.77 o 
   5   1   5      572.00      505.93     16.16 o 
   6   1   5        0.01        4.31      4.39 o 
   7   1   5       20.31       26.42     16.43 o 
   8   1   5       20.01       31.44     18.47 o 
   9   1   5      389.72      385.34     33.74 o 
  10   1   5       32.88       66.49     24.57 o 
  11   1   5        0.49       50.10     20.01 o 
 -11   2   5        0.24       47.99     17.89 o 
 -10   2   5        0.36       15.03     18.60 o 
  -9   2   5       97.59       79.33     15.28 o 
  -8   2   5      110.82      119.81     13.07 o 
  -7   2   5        0.15       -0.53      5.59 o 
  -6   2   5       16.06       16.33      7.33 o 
  -5   2   5       15.15        8.11      6.03 o 
  -4   2   5       34.35       50.31      7.07 o 
  -3   2   5     1071.07     1192.85     21.01 o 
  -2   2   5      264.90      305.90      8.38 o 
  -1   2   5     1456.96     1641.57     26.96 o 
   0   2   5     1226.26     1432.33     29.12 o 
   1   2   5     1317.53     1460.45     23.29 o 
   2   2   5      135.44      123.52      6.37 o 
   3   2   5      112.03       94.17      5.68 o 
   4   2   5     2599.00     2520.63     37.83 o 
   5   2   5      182.38      186.39     15.76 o 
   6   2   5        2.64       12.62      5.70 o 
   7   2   5       81.97       93.87     10.97 o 
   8   2   5      406.89      357.10     32.07 o 
   9   2   5       55.34       74.72     21.20 o 
  10   2   5        1.16        2.54     38.09 o 
 -10   3   5       39.15       65.67     45.77 o 
  -9   3   5        2.83        4.45     10.35 o 
  -8   3   5      175.66      208.75     23.99 o 
  -7   3   5       10.76        5.56      7.95 o 
  -6   3   5        2.55        0.35      6.18 o 
  -5   3   5       64.43       79.33     10.47 o 
  -4   3   5      187.52      178.58      8.93 o 
  -3   3   5       26.98       33.10      4.51 o 
  -2   3   5      483.18      479.42     12.32 o 
  -1   3   5      376.14      401.87     10.66 o 
   0   3   5     1988.35     2275.54     29.10 o 
   1   3   5      700.01      761.10     14.88 o 
   2   3   5        9.90       16.72      3.63 o 
   3   3   5     1615.62     1675.88     28.65 o 
   4   3   5      321.44      293.25     10.72 o 
   5   3   5      451.94      435.63     17.36 o 
   6   3   5      415.05      349.89     16.56 o 
   7   3   5      113.34      100.90     11.59 o 
   8   3   5        0.55        7.97     14.17 o 
   9   3   5        1.82       19.09     44.57 o 
  -8   4   5       19.56        9.33      9.95 o 
  -7   4   5       31.01       24.80     12.44 o 
  -6   4   5      162.38      188.30     16.05 o 
  -5   4   5      176.33      160.29     10.98 o 
  -4   4   5      106.47      110.29      7.37 o 
  -3   4   5      198.85      179.57      9.86 o 
  -2   4   5        2.67        7.08      3.85 o 
  -1   4   5       91.75      104.46      5.97 o 
   0   4   5        3.81        4.80      3.56 o 
   1   4   5        0.00       -2.03      3.10 o 
   2   4   5       30.06       24.49      5.03 o 
   3   4   5       61.32       59.94      6.85 o 
   4   4   5      110.06      103.44      8.34 o 
   5   4   5       17.42       11.48      6.58 o 
   6   4   5       96.06       85.02     12.31 o 
   7   4   5       65.80       60.21     10.70 o 
   8   4   5       84.62       74.24      8.99 o 
  -6   5   5        2.82       -1.16      6.36 o 
  -5   5   5        5.26        2.40      6.16 o 
  -4   5   5       24.44       29.49      8.77 o 
  -3   5   5        0.66        2.97      4.29 o 
  -2   5   5       33.08       40.62      6.24 o 
  -1   5   5       44.54       54.66      7.71 o 
   0   5   5       14.10       15.54      5.21 o 
   1   5   5        7.56        5.66      5.03 o 
   2   5   5       79.93       80.99      8.76 o 
   3   5   5        1.86        6.31      7.03 o 
   4   5   5       14.59       15.02      6.55 o 
   5   5   5        0.88        8.19      5.99 o 
   6   5   5        3.15        5.52      4.55 o 
 -10   0   6        0.34       24.34     23.11 o 
  -8   0   6        5.49      -19.52     17.87 o 
  -6   0   6      222.36      211.91     18.12 o 
  -4   0   6       18.80       13.18      3.69 o 
  -2   0   6       54.97       60.50      6.79 o 
   0   0   6     2829.28     2679.77     87.17 o 
   2   0   6     1049.31      854.71     15.25 o 
   4   0   6     2233.55     2022.33     32.50 o 
   6   0   6      156.00      183.65     29.92 o 
   8   0   6      102.99      114.24     35.82 o 
  10   0   6       35.70       91.58     39.75 o 
 -11   1   6        6.83       44.24     18.11 o 
 -10   1   6        9.94       38.70     18.56 o 
  -9   1   6       39.94       77.68     20.28 o 
  -8   1   6       49.73       49.67     13.51 o 
  -7   1   6        2.11        0.26      5.09 o 
  -6   1   6       17.65       15.12      5.61 o 
  -5   1   6        3.69       -2.91      4.12 o 
  -4   1   6       11.11       12.40      4.15 o 
  -3   1   6      456.15      482.19     10.85 o 
  -2   1   6      236.56      270.51      7.52 o 
  -1   1   6      499.23      439.15     10.67 o 
   0   1   6      168.64      151.86      5.20 o 
   1   1   6      861.26      844.96     14.04 o 
   2   1   6      905.87      893.22     15.25 o 
   3   1   6       64.02       74.09      4.85 o 
   4   1   6      160.03      148.44      6.91 o 
   5   1   6       12.40        7.98      3.09 o 
   6   1   6        4.23        3.03      4.15 o 
   7   1   6      272.09      249.86     25.20 o 
   8   1   6        0.61       -7.71     15.39 o 
   9   1   6        5.65       21.33     18.94 o 
  10   1   6       37.20       67.86     24.04 o 
  11   1   6       33.07      110.96     45.30 o 
 -11   2   6       27.02       74.09     21.42 o 
 -10   2   6       15.90       37.85     19.86 o 
  -9   2   6       37.10       41.88     11.32 o 
  -8   2   6        0.47       -1.31      6.30 o 
  -7   2   6       18.82       20.67      7.31 o 
  -6   2   6       18.37       15.16      7.08 o 
  -5   2   6      399.18      397.52     17.21 o 
  -4   2   6      360.64      370.58     15.34 o 
  -3   2   6      715.86      823.21     22.00 o 
  -2   2   6       92.85       76.42      4.56 o 
  -1   2   6     1784.31     1939.94     37.87 o 
   0   2   6     2097.83     2360.12     49.03 o 
   1   2   6       90.48       98.81      5.39 o 
   2   2   6      162.53      149.68      6.69 o 
   3   2   6      210.21      192.87      7.50 o 
   4   2   6      286.78      275.71     12.42 o 
   5   2   6     1527.62     1417.06     24.86 o 
   6   2   6      555.94      466.25     17.81 o 
   7   2   6      379.60      374.06     17.75 o 
   8   2   6       15.88       37.51      8.72 o 
   9   2   6        0.12        2.82     18.08 o 
  10   2   6        3.12       46.48     55.49 o 
 -10   3   6       28.05       51.08     35.38 o 
  -9   3   6        6.48       -0.96     10.58 o 
  -8   3   6       95.61       89.10     17.21 o 
  -7   3   6        9.19        4.65      8.11 o 
  -6   3   6       21.49       30.80      9.16 o 
  -5   3   6        2.12        3.43      5.39 o 
  -4   3   6       25.10       28.03      5.04 o 
  -3   3   6      104.28      110.67      6.87 o 
  -2   3   6        1.02        1.90      2.43 o 
  -1   3   6       24.12       28.42      3.53 o 
   0   3   6      379.39      415.68      8.97 o 
   1   3   6       38.20       32.88      2.96 o 
   2   3   6      192.73      201.54      8.49 o 
   3   3   6        8.58        7.45      3.60 o 
   4   3   6       30.52       26.64      4.90 o 
   5   3   6       29.79       48.26      7.72 o 
   6   3   6       59.62       60.56      9.11 o 
   7   3   6       17.05       19.94      7.84 o 
   8   3   6       25.98       25.42      8.74 o 
   9   3   6        7.19       26.95     44.24 o 
  -8   4   6        0.01        8.61      7.60 o 
  -7   4   6       18.62       19.98      9.07 o 
  -6   4   6        0.10        3.79      6.96 o 
  -5   4   6        5.20        2.61      6.53 o 
  -4   4   6      105.23      101.18      8.64 o 
  -3   4   6        0.37        1.66      3.90 o 
  -2   4   6       38.05       34.84      7.79 o 
  -1   4   6      241.82      229.72     10.46 o 
   0   4   6       51.77       56.61      6.49 o 
   1   4   6       37.64       32.22      5.39 o 
   2   4   6       53.48       53.35      6.27 o 
   3   4   6       25.37       31.48      5.59 o 
   4   4   6       51.42       49.79      6.83 o 
   5   4   6       19.65       15.53      6.83 o 
   6   4   6        0.02        7.96      6.16 o 
   7   4   6       46.39       64.02     10.61 o 
   8   4   6        7.58        8.29     14.43 o 
  -6   5   6       10.08       21.78     10.76 o 
  -5   5   6       53.19       47.43      9.82 o 
  -4   5   6       33.40       24.68      8.48 o 
  -3   5   6      266.23      242.02     12.66 o 
  -2   5   6        0.17        5.92      4.35 o 
  -1   5   6      423.22      417.69     15.83 o 
   0   5   6       26.43       28.90      6.56 o 
   1   5   6       73.23       71.30      8.54 o 
   2   5   6        1.66       -6.46      4.31 o 
   3   5   6       66.87       72.11      8.36 o 
   4   5   6       45.85       43.31      8.57 o 
   5   5   6       74.24       77.88     10.86 o 
   6   5   6       22.02       27.01      7.57 o 
 -11   0   7       65.80       97.15     30.36 o 
  -9   0   7       28.24       38.63     23.41 o 
  -7   0   7        0.12       -0.94      3.78 o 
  -5   0   7       60.87       72.74      7.07 o 
  -3   0   7     1039.22     1046.77     24.87 o 
  -1   0   7      652.50      613.68     15.33 o 
   1   0   7     1009.07      868.09     14.94 o 
   3   0   7     1666.59     1443.14     51.16 o 
   5   0   7       50.06       35.54      6.35 o 
   7   0   7       49.98       39.75     26.63 o 
   9   0   7       34.30       44.80     34.89 o 
  11   0   7      247.80      299.72     44.99 o 
 -11   1   7       37.66       55.03     17.77 o 
 -10   1   7        5.71       27.27     16.82 o 
  -9   1   7        8.32       27.27     16.38 o 
  -8   1   7        4.15        3.46      5.94 o 
  -7   1   7        2.62       -0.57      4.66 o 
  -6   1   7       59.56       73.91      8.26 o 
  -5   1   7      180.05      174.18     11.57 o 
  -4   1   7      931.21     1002.43     25.57 o 
  -3   1   7      783.31      797.52     15.19 o 
  -2   1   7     2684.39     2926.79     42.61 o 
  -1   1   7     4042.80     4272.23     75.03 o 
   0   1   7       79.06       71.88      3.93 o 
   1   1   7        5.38        4.44      1.97 o 
   2   1   7      432.06      445.53     10.12 o 
   3   1   7     2964.86     2958.56     40.40 o 
   4   1   7       75.12       67.68      5.24 o 
   5   1   7       77.57       76.34      5.68 o 
   6   1   7      357.59      300.54     10.30 o 
   7   1   7      181.41      197.29     13.03 o 
   8   1   7       22.68       27.58     17.62 o 
   9   1   7       19.43       40.25     20.70 o 
  10   1   7       69.79      124.58     28.41 o 
  11   1   7       11.16       77.59     20.57 o 
 -11   2   7        6.41       48.05     17.93 o 
 -10   2   7        5.00       22.72     16.73 o 
  -9   2   7       72.29       65.41     13.78 o 
  -8   2   7       37.58       26.30      8.37 o 
  -7   2   7        6.31        1.98      5.37 o 
  -6   2   7      228.84      227.01     15.26 o 
  -5   2   7       18.25       15.00      6.09 o 
  -4   2   7        7.11        3.26      3.83 o 
  -3   2   7     2181.01     2607.22     59.87 o 
  -2   2   7      363.27      345.57     12.66 o 
  -1   2   7      267.24      302.61     11.44 o 
   0   2   7       20.53       25.19      4.13 o 
   1   2   7       33.27       46.07      4.13 o 
   2   2   7     9108.64    10230.04    125.88 o 
   3   2   7        2.30        1.98      2.90 o 
   4   2   7      211.36      199.64      8.58 o 
   5   2   7        5.13       10.72      4.25 o 
   6   2   7       25.05       24.97      7.10 o 
   7   2   7      552.82      499.36     22.62 o 
   8   2   7        5.05       23.10      8.06 o 
   9   2   7       12.48       23.32     28.46 o 
  10   2   7       17.86       54.40     48.13 o 
 -10   3   7       15.89       17.27     30.51 o 
  -9   3   7        0.65       -8.08      7.77 o 
  -8   3   7        6.60        6.64      7.32 o 
  -7   3   7       23.73       36.30     10.42 o 
  -6   3   7       20.49       18.12      8.01 o 
  -5   3   7       58.90       56.16     11.23 o 
  -4   3   7      231.04      224.74     13.68 o 
  -3   3   7      158.34      177.80     10.35 o 
  -2   3   7      461.26      482.22     13.12 o 
  -1   3   7      120.30      140.47      6.08 o 
   0   3   7      347.50      375.36     11.50 o 
   1   3   7      397.28      388.90     11.64 o 
   2   3   7       24.32       25.41      4.25 o 
   3   3   7       26.66       29.57      4.69 o 
   4   3   7        4.94        3.49      3.63 o 
   5   3   7      819.96      696.27     31.90 o 
   6   3   7      593.67      485.21     19.38 o 
   7   3   7       46.11       31.74      8.82 o 
   8   3   7        0.16        8.48      6.75 o 
   9   3   7       33.64       65.83     28.63 o 
  -8   4   7      150.54      168.35     18.32 o 
  -7   4   7       10.70       11.12      7.66 o 
  -6   4   7        0.64        5.25      6.53 o 
  -5   4   7       15.24        7.09      7.01 o 
  -4   4   7       43.38       31.56      8.59 o 
  -3   4   7        9.52        4.41      5.78 o 
  -2   4   7      126.16      131.10     11.89 o 
  -1   4   7       22.53       23.18      4.89 o 
   0   4   7      158.25      145.82      9.00 o 
   1   4   7        4.12       -2.56      3.24 o 
   2   4   7       23.89       25.33      5.07 o 
   3   4   7        0.00        0.55      3.50 o 
   4   4   7        1.85        2.84      4.33 o 
   5   4   7       44.28       56.60      9.10 o 
   6   4   7      133.30      101.29     11.74 o 
   7   4   7        6.23       12.43      6.81 o 
   8   4   7        2.33        0.25      9.90 o 
  -6   5   7        1.51        1.70      7.30 o 
  -5   5   7        0.04        7.81      6.16 o 
  -4   5   7      152.01      153.84     29.26 o 
  -3   5   7       78.57       69.70     10.86 o 
  -2   5   7       92.10       94.24      9.22 o 
  -1   5   7       63.12       52.73      7.89 o 
   0   5   7        1.92       -0.12      4.74 o 
   1   5   7        0.17       -1.00      4.57 o 
   2   5   7      113.04      110.64      9.80 o 
   3   5   7        6.99        8.93      6.44 o 
   4   5   7       17.35       14.48      6.27 o 
   5   5   7        5.63       11.41      7.11 o 
 -10   0   8       42.71       90.98     28.38 o 
  -8   0   8       66.56       48.24     22.74 o 
  -6   0   8      188.59      170.09     10.28 o 
  -4   0   8      201.86      202.52     10.47 o 
  -2   0   8     2301.83     2545.45     64.02 o 
   0   0   8      147.22      122.09     12.06 o 
   2   0   8      386.04      334.95     13.53 o 
   4   0   8        0.05        1.58      2.84 o 
   6   0   8      169.40      162.44     29.35 o 
   8   0   8        9.92       24.83     30.18 o 
  10   0   8        0.11       24.12     36.46 o 
 -11   1   8        9.26       42.22     16.23 o 
 -10   1   8        2.36       13.64     15.56 o 
  -9   1   8       41.18       72.12     19.06 o 
  -8   1   8        9.63        9.20      5.68 o 
  -7   1   8      391.42      355.07     16.87 o 
  -6   1   8      105.25      114.80     10.03 o 
  -5   1   8       68.46       65.86      5.09 o 
  -4   1   8      302.90      310.21     12.97 o 
  -3   1   8       15.07        9.29      2.97 o 
  -2   1   8      403.77      387.33      9.44 o 
  -1   1   8      581.15      578.64     20.47 o 
   0   1   8      443.05      379.64     10.65 o 
   1   1   8      784.87      778.20     13.18 o 
   2   1   8      906.26      888.49     14.03 o 
   3   1   8       52.21       51.92      4.57 o 
   4   1   8      170.12      183.31      9.30 o 
   5   1   8      211.23      174.35      8.15 o 
   6   1   8        9.02        7.54      4.04 o 
   7   1   8       38.52       33.29      8.08 o 
   8   1   8      170.88      211.35     26.86 o 
   9   1   8      130.15      189.83     28.97 o 
  10   1   8       31.70       70.90     23.69 o 
 -10   2   8       33.56       69.01     21.02 o 
  -9   2   8       61.18       58.43     10.49 o 
  -8   2   8       16.61       12.00      7.47 o 
  -7   2   8       34.27       40.89      8.65 o 
  -6   2   8      489.74      505.61     21.14 o 
  -5   2   8       57.49       59.07      8.47 o 
  -4   2   8        2.20        7.16      4.52 o 
  -3   2   8        6.09        5.41      3.74 o 
  -2   2   8       49.21       56.16      5.73 o 
  -1   2   8     1049.04     1140.83     31.95 o 
   0   2   8     1841.99     2163.64     40.77 o 
   1   2   8      179.93      183.07      7.06 o 
   2   2   8     1755.63     1856.19     29.16 o 
   3   2   8      352.24      326.38     10.04 o 
   4   2   8      656.64      614.93     14.67 o 
   5   2   8        0.01        1.07      3.72 o 
   6   2   8       44.87       45.22      7.91 o 
   7   2   8      228.79      239.87     15.02 o 
   8   2   8       72.76       81.54     11.50 o 
   9   2   8       21.39       56.06     20.66 o 
  10   2   8        3.66       17.28     46.59 o 
 -10   3   8       15.16       28.58     25.65 o 
  -9   3   8       47.28       68.49     14.61 o 
  -8   3   8       48.00       35.93     10.80 o 
  -7   3   8      253.96      221.76     17.16 o 
  -6   3   8      257.30      244.67     17.02 o 
  -5   3   8       85.54      104.01     11.45 o 
  -4   3   8        0.63        0.05      4.28 o 
  -3   3   8       60.98       52.51      7.52 o 
  -2   3   8       62.66       76.39      7.17 o 
  -1   3   8      765.80      787.41     22.70 o 
   0   3   8      131.40      139.02      8.09 o 
   1   3   8        3.15        3.61      2.80 o 
   2   3   8       44.51       52.64      5.39 o 
   3   3   8      141.40      143.25      8.07 o 
   4   3   8      415.79      362.82     12.23 o 
   5   3   8        6.02       12.10      5.73 o 
   6   3   8       50.66       62.24      9.40 o 
   7   3   8       21.25       19.74      7.67 o 
   8   3   8       39.51       39.33     13.42 o 
   9   3   8       20.56       39.59     15.27 o 
  -8   4   8       20.78       16.88     16.03 o 
  -7   4   8        3.05      -11.28      7.52 o 
  -6   4   8       12.43       13.75      8.00 o 
  -5   4   8       28.89       40.62      9.52 o 
  -4   4   8        0.66        0.57      5.26 o 
  -3   4   8      122.53      124.87     12.20 o 
  -2   4   8       76.35       82.59     10.15 o 
  -1   4   8      126.65      136.57      9.04 o 
   0   4   8        0.07       -1.54      3.15 o 
   1   4   8       13.23       10.11      4.12 o 
   2   4   8        0.58        2.26      3.37 o 
   3   4   8       18.00       14.28      4.50 o 
   4   4   8        0.05        1.76      4.28 o 
   5   4   8        5.47       10.87      6.40 o 
   6   4   8        6.90       16.78      6.70 o 
   7   4   8       81.03       60.24     10.45 o 
   8   4   8      106.49       66.81     10.55 o 
  -6   5   8        0.06       -5.98      7.05 o 
  -5   5   8       42.90       65.70     14.39 o 
  -4   5   8       32.48       39.65     11.09 o 
  -3   5   8        5.23        6.98      6.39 o 
  -2   5   8       99.69      100.18     15.58 o 
  -1   5   8       39.94       39.92      7.49 o 
   0   5   8        0.03       -6.32      4.25 o 
   1   5   8      193.31      185.83     11.56 o 
   2   5   8       18.29       16.59      5.73 o 
   3   5   8       46.33       34.25      9.68 o 
   4   5   8        8.17        2.89      5.34 o 
   5   5   8        0.28       -7.01      4.67 o 
 -11   0   9       37.42       76.88     26.10 o 
  -9   0   9       33.63       38.37     23.30 o 
  -7   0   9        5.88       -1.58      4.90 o 
  -5   0   9       36.57       43.17     11.22 o 
  -3   0   9     1252.73     1335.97     30.41 o 
  -1   0   9     2221.31     2211.80     44.44 o 
   1   0   9     2866.96     2513.39     36.72 o 
   3   0   9        8.25       10.39      3.02 o 
   5   0   9     2220.18     2050.50     35.17 o 
   7   0   9      115.12      127.55     34.40 o 
   9   0   9      440.83      483.70     57.77 o 
  11   0   9        3.31       94.72     35.86 o 
 -11   1   9       11.54       55.29     17.96 o 
 -10   1   9       45.95       79.20     19.44 o 
  -9   1   9      151.75      200.86     26.42 o 
  -8   1   9        0.01       -3.99      5.00 o 
  -7   1   9       26.80       29.12      7.12 o 
  -6   1   9        5.04        5.63      5.11 o 
  -5   1   9      373.74      334.73     14.78 o 
  -4   1   9      208.81      229.50      8.63 o 
  -3   1   9      590.59      595.34     13.14 o 
  -2   1   9      342.86      345.57     10.63 o 
  -1   1   9        0.88        4.08      2.66 o 
   0   1   9      306.47      338.42     10.42 o 
   1   1   9       15.98       14.47      1.63 o 
   2   1   9      507.30      479.86      7.94 o 
   3   1   9       56.10       67.66      5.12 o 
   4   1   9     2622.06     2629.22     43.07 o 
   5   1   9        8.28        1.93      3.49 o 
   6   1   9      346.18      296.06     11.04 o 
   7   1   9      126.51       98.39     10.67 o 
   8   1   9      109.07      117.49     22.90 o 
   9   1   9       87.56      100.46     25.25 o 
  10   1   9       26.18       74.34     25.39 o 
 -10   2   9        1.06       14.75     15.50 o 
  -9   2   9       13.51        6.33      6.60 o 
  -8   2   9       27.21       20.42      7.22 o 
  -7   2   9       27.90       20.21      7.61 o 
  -6   2   9       43.47       45.33      8.83 o 
  -5   2   9      437.29      482.22     19.25 o 
  -4   2   9        0.91        0.29      4.20 o 
  -3   2   9      607.71      674.45     19.50 o 
  -2   2   9      562.09      626.72     17.63 o 
  -1   2   9        0.13        2.59      2.79 o 
   0   2   9      231.24      220.26      9.65 o 
   1   2   9       17.08       13.03      3.09 o 
   2   2   9        0.30        0.14      2.44 o 
   3   2   9      183.79      162.45      9.74 o 
   4   2   9     1159.05     1098.34     21.10 o 
   5   2   9        8.58        7.60      4.29 o 
   6   2   9       72.90       68.17      8.92 o 
   7   2   9      141.56      140.90     12.61 o 
   8   2   9        0.11       -0.48     13.05 o 
   9   2   9       33.21       41.90     35.79 o 
  10   2   9        1.03       10.28     46.29 o 
 -10   3   9        1.85       19.99     27.80 o 
  -9   3   9        6.65        5.99     17.97 o 
  -8   3   9        1.97       -0.02      7.52 o 
  -7   3   9       58.24       54.17     11.38 o 
  -6   3   9        0.79       -1.59      6.61 o 
  -5   3   9       60.60       77.89     10.54 o 
  -4   3   9       13.89       16.83      5.97 o 
  -3   3   9       29.94       42.04      7.16 o 
  -2   3   9        2.55        4.47      5.00 o 
  -1   3   9      516.61      555.48     18.64 o 
   0   3   9        2.57        3.05      2.82 o 
   1   3   9      125.39      129.08      7.28 o 
   2   3   9      133.14      139.28      7.63 o 
   3   3   9        0.31        3.70      3.30 o 
   4   3   9      586.41      513.22     14.75 o 
   5   3   9       15.83       12.82      6.09 o 
   6   3   9        0.11        6.67      5.62 o 
   7   3   9      119.39       98.57     11.76 o 
   8   3   9        1.57        1.90     10.28 o 
   9   3   9        2.49       14.61     26.29 o 
  -8   4   9        6.58        5.69      7.87 o 
  -7   4   9        0.02      -11.81      8.33 o 
  -6   4   9       62.98       66.80     12.48 o 
  -5   4   9       10.25        1.37      6.03 o 
  -4   4   9        0.06        1.24      5.71 o 
  -3   4   9       33.99       41.38      8.74 o 
  -2   4   9       81.60       86.28     10.36 o 
  -1   4   9        0.77        1.84      3.52 o 
   0   4   9       90.36       82.58      7.64 o 
   1   4   9       72.26       70.75      7.19 o 
   2   4   9      134.96      127.49      8.88 o 
   3   4   9        3.13       -2.66      3.86 o 
   4   4   9      247.78      227.78     11.30 o 
   5   4   9       10.04       13.60      6.60 o 
   6   4   9        0.08        9.32      6.04 o 
   7   4   9       20.33       16.47      6.66 o 
  -6   5   9      100.47       96.41     21.82 o 
  -5   5   9       36.24       83.28     25.17 o 
  -4   5   9        1.60        8.06      7.63 o 
  -3   5   9       31.46       24.44     10.98 o 
  -2   5   9      192.27      185.09     14.28 o 
  -1   5   9        6.94        6.11      6.06 o 
   0   5   9      155.22      148.36     12.27 o 
   1   5   9       43.29       45.57      7.59 o 
   2   5   9       49.89       36.33      7.04 o 
   3   5   9        0.13       -1.15      4.80 o 
   4   5   9       25.71       28.44      8.56 o 
   5   5   9       14.47       20.86      6.97 o 
 -10   0  10       16.83       12.49     19.33 o 
  -8   0  10       16.28       14.88     18.96 o 
  -6   0  10        7.65        5.66      5.42 o 
  -4   0  10       63.15       56.64      6.61 o 
  -2   0  10       71.20       69.80      6.20 o 
   0   0  10     1205.31     1108.92     25.50 o 
   2   0  10        4.75        4.48      2.54 o 
   4   0  10     3518.37     3367.55     84.31 o 
   6   0  10        9.45       37.06     22.21 o 
   8   0  10       68.90       97.90     36.05 o 
  10   0  10       62.81      115.44     44.24 o 
 -11   1  10       69.50      122.60     21.77 o 
 -10   1  10       51.17       76.43     18.80 o 
  -9   1  10       73.91      101.91     19.17 o 
  -8   1  10       14.01       12.85      6.50 o 
  -7   1  10       14.06       13.80      6.30 o 
  -6   1  10        5.13        6.93      3.73 o 
  -5   1  10      460.12      475.70     17.08 o 
  -4   1  10     1659.25     1712.11     30.80 o 
  -3   1  10      650.37      741.97     15.31 o 
  -2   1  10      203.51      194.34      8.46 o 
  -1   1  10      317.91      334.46     13.31 o 
   0   1  10      130.87      139.57      7.23 o 
   1   1  10      522.99      478.04      7.50 o 
   2   1  10      836.10      847.71     11.68 o 
   3   1  10      159.06      144.25      6.40 o 
   4   1  10      243.01      239.75      9.53 o 
   5   1  10        5.94        4.52      3.75 o 
   6   1  10       80.66       85.78      7.06 o 
   7   1  10        0.30        0.01      5.41 o 
   8   1  10       37.90       53.68     19.85 o 
   9   1  10      145.98      198.24     29.66 o 
  10   1  10       16.67       52.52     21.03 o 
 -10   2  10        1.24        3.27     13.08 o 
  -9   2  10      525.55      492.14     23.18 o 
  -8   2  10       84.16       94.21     12.02 o 
  -7   2  10       33.57       39.53      9.39 o 
  -6   2  10       27.95       43.78      8.44 o 
  -5   2  10       81.85       95.64     10.14 o 
  -4   2  10      500.39      570.09     19.48 o 
  -3   2  10       18.54       20.14      4.76 o 
  -2   2  10      236.73      298.77     11.77 o 
  -1   2  10       59.00       77.66      9.45 o 
   0   2  10      270.95      265.18     10.50 o 
   1   2  10        1.81        6.19      2.69 o 
   2   2  10      209.72      219.63      8.21 o 
   3   2  10        9.28       10.29      3.41 o 
   4   2  10       11.00       11.57      4.03 o 
   5   2  10       26.73       23.41      5.24 o 
   6   2  10        0.00        1.23      4.97 o 
   7   2  10       32.08       33.59      7.97 o 
   8   2  10       11.90       15.05      7.73 o 
   9   2  10       21.49       20.42     16.94 o 
  10   2  10        2.36       50.03     42.11 o 
  -9   3  10       10.03        1.19      8.09 o 
  -8   3  10        0.43        3.70      7.88 o 
  -7   3  10      323.87      326.47     20.31 o 
  -6   3  10        5.44        5.28      7.14 o 
  -5   3  10       39.72       38.21      8.76 o 
  -4   3  10      237.92      256.61     14.72 o 
  -3   3  10       51.26       51.99      7.62 o 
  -2   3  10        8.75        5.22      5.25 o 
  -1   3  10      550.75      578.14     19.19 o 
   0   3  10      337.70      324.69     11.10 o 
   1   3  10        4.02        3.12      2.97 o 
   2   3  10        0.48       -0.75      3.11 o 
   3   3  10        6.98        7.67      3.67 o 
   4   3  10        7.08        9.81      4.38 o 
   5   3  10       41.85       33.75      7.38 o 
   6   3  10      187.96      205.93     13.72 o 
   7   3  10        0.65        4.72      6.20 o 
   8   3  10       11.05       19.51      7.74 o 
   9   3  10        0.01        6.04     17.93 o 
  -8   4  10       20.51       19.42     12.90 o 
  -7   4  10        1.21       -8.26      7.63 o 
  -6   4  10        0.28       -8.32      5.66 o 
  -5   4  10       45.08       40.68      9.94 o 
  -4   4  10       34.73       47.09      9.18 o 
  -3   4  10       47.74       61.97      9.59 o 
  -2   4  10       29.83       18.77     16.04 o 
  -1   4  10       10.05        5.40      3.79 o 
   0   4  10       39.38       44.11      6.33 o 
   1   4  10      460.65      446.52     14.96 o 
   2   4  10       69.72       52.38      6.66 o 
   3   4  10       29.64       34.33      6.17 o 
   4   4  10       30.11       23.19      7.49 o 
   5   4  10        0.03        2.68      5.51 o 
   6   4  10       57.12       42.46      8.75 o 
   7   4  10        2.88       10.50      5.78 o 
  -5   5  10       58.44       38.07     17.89 o 
  -4   5  10       28.75       28.93     11.17 o 
  -3   5  10      107.38      117.27     18.39 o 
  -2   5  10       39.72       36.26     11.06 o 
  -1   5  10       68.16       65.75      8.50 o 
   0   5  10       17.81       15.84      5.61 o 
   1   5  10        3.52        1.29      4.62 o 
   2   5  10        8.21       -3.69      4.82 o 
   3   5  10       96.18       78.49     13.22 o 
   4   5  10        1.47        4.07      5.55 o 
   5   5  10       49.51       49.29      9.00 o 
 -11   0  11       41.98       81.63     27.45 o 
  -9   0  11      214.89      203.02     32.05 o 
  -7   0  11      201.52      178.71     14.30 o 
  -5   0  11      834.39      811.04     23.51 o 
  -3   0  11     1284.91     1348.36     31.41 o 
  -1   0  11        2.47        5.89      2.67 o 
   1   0  11      211.04      171.81      6.58 o 
   3   0  11       72.32       77.35      5.73 o 
   5   0  11      106.47      105.62     11.41 o 
   7   0  11        0.61       -1.12     26.59 o 
   9   0  11       33.59        5.38     33.06 o 
 -11   1  11       51.02       85.68     18.97 o 
 -10   1  11        4.80       26.43     13.41 o 
  -9   1  11       87.61      152.35     21.20 o 
  -8   1  11        8.25        8.03      6.32 o 
  -7   1  11       63.44       79.88      9.49 o 
  -6   1  11       46.55       40.05      5.33 o 
  -5   1  11       55.77       51.92      5.53 o 
  -4   1  11      930.49     1017.28     19.73 o 
  -3   1  11      288.28      311.12      9.84 o 
  -2   1  11        1.37        9.10      3.44 o 
  -1   1  11      521.56      563.18     14.43 o 
   0   1  11      358.85      346.38     11.15 o 
   1   1  11      115.14      101.15      3.68 o 
   2   1  11     1406.31     1465.90     17.70 o 
   3   1  11      100.24       98.85      4.31 o 
   4   1  11        3.78        7.84      3.72 o 
   5   1  11       15.75       10.67      4.42 o 
   6   1  11      425.43      376.40     13.00 o 
   7   1  11       75.36       66.67      9.90 o 
   8   1  11       14.64       38.64     19.67 o 
   9   1  11       46.78       90.17     24.49 o 
  10   1  11       65.72      103.81     25.20 o 
 -10   2  11        4.54       18.25     13.95 o 
  -9   2  11       70.17       82.18     11.88 o 
  -8   2  11        3.63        0.40      6.26 o 
  -7   2  11       32.87       43.31      9.38 o 
  -6   2  11       97.58      114.49     11.65 o 
  -5   2  11      186.23      188.71     13.68 o 
  -4   2  11      130.94      153.56     11.49 o 
  -3   2  11       27.17       36.65      5.79 o 
  -2   2  11      115.25      128.42      8.00 o 
  -1   2  11     1070.57     1025.47     23.72 o 
   0   2  11      430.98      448.03     13.90 o 
   1   2  11      209.61      183.20      7.32 o 
   2   2  11      438.33      391.07     11.16 o 
   3   2  11      178.57      194.51      8.53 o 
   4   2  11        6.56        6.51      3.78 o 
   5   2  11       89.45       97.86      7.63 o 
   6   2  11        2.99        2.06      5.10 o 
   7   2  11       19.80       24.11      7.35 o 
   8   2  11        1.89       10.94      7.49 o 
   9   2  11        1.96       17.21      6.37 o 
  10   2  11        7.53       16.46     67.37 o 
  -9   3  11        1.61       -9.55      9.72 o 
  -8   3  11       10.08        0.94      8.37 o 
  -7   3  11       81.13       80.46     13.04 o 
  -6   3  11       70.24       71.87     11.99 o 
  -5   3  11        0.00        3.46      5.87 o 
  -4   3  11       83.66      102.85     10.62 o 
  -3   3  11        0.31        0.36      3.79 o 
  -2   3  11       31.19       39.13      6.48 o 
  -1   3  11      126.45      149.32     10.28 o 
   0   3  11      337.62      331.13     15.29 o 
   1   3  11      211.86      225.43      9.60 o 
   2   3  11       41.07       44.85      5.91 o 
   3   3  11      118.03      114.99      7.70 o 
   4   3  11       20.38       18.08      4.81 o 
   5   3  11      209.80      185.18     12.47 o 
   6   3  11      135.22      104.25     16.89 o 
   7   3  11       31.69       30.11      7.84 o 
   8   3  11        1.50       10.21     12.00 o 
   9   3  11        2.93        0.04     17.78 o 
  -8   4  11        1.23        8.73     10.17 o 
  -7   4  11        4.48       -0.51     11.67 o 
  -6   4  11       47.33       54.21     14.41 o 
  -5   4  11      134.24      146.32     18.86 o 
  -4   4  11        0.19       -0.82      5.74 o 
  -3   4  11        7.46        5.55      5.94 o 
  -2   4  11        0.40        8.11      7.93 o 
  -1   4  11        4.43        6.27      3.97 o 
   0   4  11      150.78      165.88      9.93 o 
   1   4  11      188.24      192.58     10.53 o 
   2   4  11       66.83       74.46      7.66 o 
   3   4  11       51.81       54.07      7.19 o 
   4   4  11       19.66       16.56      5.15 o 
   5   4  11       56.55       48.79      8.97 o 
   6   4  11      249.81      205.68     14.60 o 
   7   4  11       17.16       21.75      7.22 o 
  -5   5  11        0.15        6.64     14.30 o 
  -4   5  11      119.19      136.75     22.98 o 
  -3   5  11        8.65       -0.61      7.35 o 
  -2   5  11       42.93       31.57      8.19 o 
  -1   5  11       86.10      118.54     12.16 o 
   0   5  11        3.87        2.24      6.16 o 
   1   5  11        8.14        4.92      5.04 o 
   2   5  11        0.27       -1.57      4.94 o 
   3   5  11       17.57       18.47      7.08 o 
   4   5  11       19.11       16.30      6.96 o 
   5   5  11       26.00       29.99      7.82 o 
 -10   0  12       65.01       87.39     25.88 o 
  -8   0  12        0.07       17.95     16.57 o 
  -6   0  12      328.39      308.94     15.67 o 
  -4   0  12      470.43      458.96     16.61 o 
  -2   0  12     4440.42     5013.73     95.10 o 
   0   0  12       49.02       38.88      4.83 o 
   2   0  12      317.99      273.84      9.29 o 
   4   0  12      962.40      849.25     19.05 o 
   6   0  12     1056.17      948.52     22.78 o 
   8   0  12      169.14      206.72     42.78 o 
  10   0  12       95.11      113.53     43.71 o 
 -11   1  12       38.30       82.39     17.45 o 
 -10   1  12      148.48      155.11     21.79 o 
  -9   1  12      229.87      254.78     35.84 o 
  -8   1  12       67.77       58.14     11.41 o 
  -7   1  12      205.57      198.10     13.16 o 
  -6   1  12       10.55        8.33      4.34 o 
  -5   1  12       19.26       15.84      4.33 o 
  -4   1  12       17.64       19.98      4.37 o 
  -3   1  12     1607.94     1832.72     37.11 o 
  -2   1  12     3971.82     4429.11     83.12 o 
  -1   1  12       42.09       50.71      5.27 o 
   0   1  12      157.74      133.23      7.35 o 
   1   1  12      404.67      377.01      7.43 o 
   2   1  12      119.72      113.48      4.25 o 
   3   1  12       18.03       16.91      2.59 o 
   4   1  12       81.75       78.91      6.57 o 
   5   1  12       25.43       33.60      5.52 o 
   6   1  12       73.66       66.71      7.01 o 
   7   1  12       97.03      102.30     11.13 o 
   8   1  12        7.14        6.72      7.64 o 
   9   1  12       50.93       73.97     28.91 o 
  10   1  12        0.68       46.92     19.15 o 
 -10   2  12       31.67       62.17     18.32 o 
  -9   2  12       49.94       44.14     12.77 o 
  -8   2  12        9.58        0.18      6.95 o 
  -7   2  12      116.27      127.12     12.73 o 
  -6   2  12       49.64       53.45      9.48 o 
  -5   2  12        7.92        9.83      6.38 o 
  -4   2  12      147.72      168.89      9.43 o 
  -3   2  12      123.17      147.51      8.28 o 
  -2   2  12      223.09      231.11     10.96 o 
  -1   2  12      203.20      230.00     10.68 o 
   0   2  12       17.81       25.36      4.07 o 
   1   2  12       94.07       86.46      5.70 o 
   2   2  12      489.99      468.87     12.44 o 
   3   2  12        6.97        7.59      3.44 o 
   4   2  12      189.68      191.38      9.28 o 
   5   2  12       46.36       60.95      6.76 o 
   6   2  12        4.44        6.23      5.46 o 
   7   2  12        2.73        5.38      5.29 o 
   8   2  12        0.40        4.06     10.47 o 
   9   2  12       22.70       20.02      6.48 o 
  -9   3  12        1.49       -3.65      8.18 o 
  -8   3  12      117.20      100.09     39.36 o 
  -7   3  12       87.76       77.55     18.79 o 
  -6   3  12       40.89       33.58      9.99 o 
  -5   3  12        0.52       -1.79      5.51 o 
  -4   3  12        0.66        2.50      5.31 o 
  -3   3  12      100.39      115.99     10.35 o 
  -2   3  12        1.02       -1.39      3.57 o 
  -1   3  12        5.49        5.24      3.98 o 
   0   3  12       14.12       10.55      3.56 o 
   1   3  12       98.43      120.29      7.75 o 
   2   3  12        0.22       -2.55      3.23 o 
   3   3  12        0.62       -1.95      3.45 o 
   4   3  12       73.55       59.66      6.71 o 
   5   3  12        1.93        0.38      4.98 o 
   6   3  12        8.62        0.26      5.45 o 
   7   3  12        8.30        7.60      7.35 o 
   8   3  12        2.58       -2.40     14.39 o 
  -8   4  12        2.85        1.72      7.91 o 
  -7   4  12       15.69       16.00     19.07 o 
  -6   4  12       61.57       57.20     15.27 o 
  -5   4  12       41.84       45.96     12.34 o 
  -4   4  12        1.23        5.32      8.35 o 
  -3   4  12       95.82      113.14     16.09 o 
  -2   4  12       59.62       58.72     12.72 o 
  -1   4  12      165.21      166.12     10.20 o 
   0   4  12       29.17       31.19      6.11 o 
   1   4  12      142.60      136.93      9.58 o 
   2   4  12       36.02       31.33      6.14 o 
   3   4  12      169.66      161.19     10.41 o 
   4   4  12       25.96       19.20      5.43 o 
   5   4  12       73.87       71.71      9.97 o 
   6   4  12        0.17        1.82      5.26 o 
   7   4  12        7.27       10.75     21.05 o 
  -5   5  12       16.58        9.87      9.09 o 
  -4   5  12       14.15       10.91      9.03 o 
  -3   5  12       24.23       31.56     11.88 o 
  -2   5  12       11.73        7.86      5.53 o 
  -1   5  12        7.25        6.12      5.76 o 
   0   5  12       29.62       30.63      7.82 o 
   1   5  12       38.61       36.20      9.42 o 
   2   5  12       10.73        3.90      6.26 o 
   3   5  12       48.39       47.61      7.84 o 
   4   5  12       30.93       28.01      7.31 o 
 -11   0  13        1.36       35.52     21.17 o 
  -9   0  13      599.70      558.79     47.19 o 
  -7   0  13     1009.29      924.09     28.27 o 
  -5   0  13       12.87       11.88      5.95 o 
  -3   0  13     1213.95     1369.78     32.59 o 
  -1   0  13      900.19      860.38     31.60 o 
   1   0  13       80.86       73.56      7.02 o 
   3   0  13       78.40       77.31      6.19 o 
   5   0  13       36.55       35.94      5.79 o 
   7   0  13       69.46       66.19     32.01 o 
   9   0  13       20.03      113.27     40.98 o 
 -11   1  13       67.74       90.31     17.64 o 
 -10   1  13        1.67       31.69     13.00 o 
  -9   1  13        0.09       25.76     13.34 o 
  -8   1  13      131.40      128.51     11.35 o 
  -7   1  13      121.16      149.44     11.77 o 
  -6   1  13      112.11      108.95      7.53 o 
  -5   1  13       23.11       18.90      4.58 o 
  -4   1  13      356.32      352.69     11.08 o 
  -3   1  13        7.32       20.79      4.65 o 
  -2   1  13      413.63      453.45     16.13 o 
  -1   1  13       50.61       56.39      5.67 o 
   0   1  13      410.73      348.56      8.09 o 
   1   1  13       83.52       71.60      3.32 o 
   2   1  13      211.92      206.11      5.63 o 
   3   1  13       14.93       14.69      2.57 o 
   4   1  13       16.37       17.52      3.97 o 
   5   1  13       70.98       74.31      7.12 o 
   6   1  13       67.52       64.23      7.20 o 
   7   1  13        0.44       -4.24     10.17 o 
   8   1  13       52.77       53.07     15.54 o 
   9   1  13        8.96        0.03     19.60 o 
  10   1  13       18.95       73.72     21.77 o 
 -10   2  13        3.55       24.23     19.93 o 
  -9   2  13        0.79        8.04      7.45 o 
  -8   2  13       45.10       39.10      9.38 o 
  -7   2  13       59.75       50.48      9.94 o 
  -6   2  13       22.78       15.70      7.75 o 
  -5   2  13      114.91      130.27      9.20 o 
  -4   2  13      136.33      141.02      8.58 o 
  -3   2  13       87.10       96.72      6.76 o 
  -2   2  13        5.62        4.57      3.73 o 
  -1   2  13        3.26        4.66      3.79 o 
   0   2  13        9.55        8.43      4.05 o 
   1   2  13        8.50       19.74      3.61 o 
   2   2  13        4.79        3.02      2.98 o 
   3   2  13       98.46      102.66      8.20 o 
   4   2  13       76.90       94.33      7.29 o 
   5   2  13        1.24        2.72      4.07 o 
   6   2  13        0.20        1.24      5.09 o 
   7   2  13        2.14        6.99      5.83 o 
   8   2  13       28.21       18.22     10.31 o 
   9   2  13       14.13       23.89     15.06 o 
  -9   3  13        1.18       -1.69      7.78 o 
  -8   3  13        0.00        5.71      8.62 o 
  -7   3  13       34.58       41.93     12.62 o 
  -6   3  13      125.71      142.07     17.77 o 
  -5   3  13        9.38       10.68      7.56 o 
  -4   3  13       39.50       39.13      8.47 o 
  -3   3  13       48.16       48.05      7.56 o 
  -2   3  13       21.28       32.13      6.15 o 
  -1   3  13       41.18       45.14      6.63 o 
   0   3  13       17.73       29.09      4.78 o 
   1   3  13      247.95      237.57     10.02 o 
   2   3  13        5.59        3.75      3.61 o 
   3   3  13        1.51        0.97      3.52 o 
   4   3  13       13.07       12.30      4.88 o 
   5   3  13        8.61        1.28      5.34 o 
   6   3  13        1.75        9.61      6.17 o 
   7   3  13       14.23       18.64      9.28 o 
   8   3  13        1.05        5.91     17.95 o 
  -8   4  13       13.81       17.05     10.50 o 
  -7   4  13        2.20       -0.18      7.57 o 
  -6   4  13       53.22       72.87     16.34 o 
  -5   4  13      248.62      205.23     18.91 o 
  -4   4  13      194.78      174.55     38.72 o 
  -3   4  13       55.15       58.70     12.79 o 
  -2   4  13      150.00      170.98     25.09 o 
  -1   4  13       32.48       38.40      6.44 o 
   0   4  13       37.86       20.24      5.47 o 
   1   4  13        4.73        7.54      4.82 o 
   2   4  13       56.85       51.65      7.39 o 
   3   4  13        1.80        6.28      4.48 o 
   4   4  13        3.76        4.70      4.59 o 
   5   4  13       41.22       33.67      7.88 o 
   6   4  13        3.71        2.16      5.13 o 
   7   4  13      176.38      160.54     17.34 o 
  -5   5  13        1.38       -7.14     21.58 o 
  -4   5  13        3.30       -1.35     10.19 o 
  -3   5  13       81.11       67.58     14.98 o 
  -2   5  13       62.23       70.99      9.88 o 
  -1   5  13        6.58        7.65      7.77 o 
   0   5  13       44.72       44.16      9.09 o 
   1   5  13       12.72        7.52      6.29 o 
   2   5  13        8.55       -1.44      5.81 o 
   3   5  13       55.88       56.23     14.27 o 
   4   5  13       18.03       18.32      8.48 o 
 -10   0  14       18.76       38.07     20.12 o 
  -8   0  14       86.51       81.60     21.54 o 
  -6   0  14       75.38       67.29      9.42 o 
  -4   0  14      392.31      391.30     24.47 o 
  -2   0  14        2.90        4.60      3.02 o 
   0   0  14     6842.72     7137.72    131.95 o 
   2   0  14      659.23      581.97     14.34 o 
   4   0  14      497.35      456.76     14.03 o 
   6   0  14       99.36      110.97      8.81 o 
   8   0  14       31.14       34.66     33.80 o 
  10   0  14       38.75      158.29     47.27 o 
 -11   1  14        8.00       29.35     23.48 o 
 -10   1  14        2.43        8.75     11.99 o 
  -9   1  14      270.36      287.17     26.25 o 
  -8   1  14      545.28      493.81     32.13 o 
  -7   1  14      246.26      219.57     13.95 o 
  -6   1  14      109.83      116.69      7.90 o 
  -5   1  14      102.86       94.79      6.87 o 
  -4   1  14       47.38       64.31      5.80 o 
  -3   1  14      609.64      649.63     17.38 o 
  -2   1  14       32.20       41.63      5.35 o 
  -1   1  14      438.68      521.46     14.79 o 
   0   1  14       69.37       75.51      6.40 o 
   1   1  14        7.62       11.21      1.98 o 
   2   1  14       24.61       26.21      2.70 o 
   3   1  14        0.99        0.32      2.10 o 
   4   1  14        1.72        1.02      2.44 o 
   5   1  14       87.79       88.54      7.75 o 
   6   1  14        3.37       11.32      5.06 o 
   7   1  14       17.82       23.41     11.32 o 
   8   1  14       82.31       71.28     10.89 o 
   9   1  14        0.01        2.45     18.41 o 
  10   1  14        2.15       30.27     18.05 o 
 -10   2  14        0.47        6.88     14.62 o 
  -9   2  14      115.01       96.53     24.59 o 
  -8   2  14        6.97       13.60      7.62 o 
  -7   2  14      244.83      256.55     16.33 o 
  -6   2  14       55.86       57.78      9.95 o 
  -5   2  14        7.30       10.79      4.86 o 
  -4   2  14        1.03        1.28      3.78 o 
  -3   2  14      174.93      185.22     10.79 o 
  -2   2  14        1.35        0.33      3.87 o 
  -1   2  14      138.24      158.27      9.86 o 
   0   2  14       39.57       33.11      5.80 o 
   1   2  14       35.11       40.57      4.52 o 
   2   2  14      127.66      123.45      7.19 o 
   3   2  14        3.90        3.50      3.29 o 
   4   2  14       20.04       28.03      5.28 o 
   5   2  14        0.67        6.41      4.33 o 
   6   2  14       15.36       12.25      5.98 o 
   7   2  14       12.91        6.77      6.07 o 
   8   2  14       18.79       14.56     15.07 o 
   9   2  14        0.59       11.96     21.42 o 
  -9   3  14       26.11       36.85     11.19 o 
  -8   3  14        5.19       -3.80     13.01 o 
  -7   3  14       76.31       66.20     14.43 o 
  -6   3  14      139.91      155.49     18.36 o 
  -5   3  14        5.12        8.22      8.01 o 
  -4   3  14      136.84      168.54     17.35 o 
  -3   3  14       76.55       86.24     13.03 o 
  -2   3  14      144.89      166.54     11.07 o 
  -1   3  14        1.43       -0.99      3.56 o 
   0   3  14        7.67        6.30      3.32 o 
   1   3  14       52.54       54.47      5.98 o 
   2   3  14        6.22        2.90      3.50 o 
   3   3  14      180.42      159.86      9.01 o 
   4   3  14       20.08       22.76      5.33 o 
   5   3  14       82.69       63.75      8.87 o 
   6   3  14       72.20       83.83     10.27 o 
   7   3  14        1.54        4.91     10.12 o 
   8   3  14        7.99        8.63     21.82 o 
  -7   4  14       26.77       31.76     15.97 o 
  -6   4  14      174.25      200.95     22.73 o 
  -5   4  14       37.17       63.40     14.44 o 
  -4   4  14      569.07      568.54     31.69 o 
  -3   4  14       11.17       22.25     10.31 o 
  -2   4  14      127.58      152.96     23.99 o 
  -1   4  14      188.63      190.42     15.96 o 
   0   4  14       26.75       30.50      7.39 o 
   1   4  14       17.78       21.42      6.45 o 
   2   4  14       17.92       25.91      6.02 o 
   3   4  14      114.38      131.01     12.90 o 
   4   4  14       32.05       28.22      5.87 o 
   5   4  14        8.72        5.00      5.54 o 
   6   4  14        0.00        0.84      8.09 o 
  -5   5  14        9.32        6.45     18.04 o 
  -4   5  14       43.56       62.37     14.69 o 
  -3   5  14      112.75      114.69     18.88 o 
  -2   5  14      108.99      120.08     14.38 o 
  -1   5  14       10.32        0.33      5.87 o 
   0   5  14       27.24       37.70      8.75 o 
   1   5  14       71.25       70.19     10.44 o 
   2   5  14        1.42        9.35      7.93 o 
   3   5  14       39.41       43.63     15.75 o 
   4   5  14        1.13        3.57     11.48 o 
 -11   0  15       25.08       74.27     23.04 o 
  -9   0  15      849.81      765.28     52.13 o 
  -7   0  15      511.90      512.37     21.59 o 
  -5   0  15     1376.87     1334.23     34.60 o 
  -3   0  15       60.16       68.22      7.97 o 
  -1   0  15     5726.63     6104.57    150.70 o 
   1   0  15       22.37       22.09      3.68 o 
   3   0  15      642.91      566.58     24.58 o 
   5   0  15      131.80      142.27      9.13 o 
   7   0  15       30.95       30.74     28.46 o 
   9   0  15        2.23       62.15     38.33 o 
 -10   1  15       26.12       51.94     14.78 o 
  -9   1  15      253.72      271.41     26.57 o 
  -8   1  15       22.65       25.33      7.28 o 
  -7   1  15      450.66      424.11     17.99 o 
  -6   1  15      216.03      213.10     10.61 o 
  -5   1  15        9.15        6.89      4.26 o 
  -4   1  15       10.55       10.72      3.93 o 
  -3   1  15      186.72      183.53      9.91 o 
  -2   1  15        0.12       -0.05      3.21 o 
  -1   1  15       15.07       11.31      3.90 o 
   0   1  15      452.77      434.64     14.50 o 
   1   1  15      409.51      385.25      8.25 o 
   2   1  15        0.07        0.53      1.86 o 
   3   1  15        6.31        3.87      2.42 o 
   4   1  15       35.26       39.71      4.04 o 
   5   1  15       34.62       36.26      6.17 o 
   6   1  15       86.19       82.31      7.88 o 
   7   1  15        6.26        0.33      5.76 o 
   8   1  15       14.80       17.72     11.63 o 
   9   1  15        3.31       19.91     27.90 o 
 -10   2  15       48.46       75.35     24.98 o 
  -9   2  15       40.69       48.73     11.46 o 
  -8   2  15       83.65       80.26     19.20 o 
  -7   2  15        2.95        7.83      8.02 o 
  -6   2  15       26.22       36.96      6.77 o 
  -5   2  15        0.76        0.41      4.49 o 
  -4   2  15        4.61        3.81      4.33 o 
  -3   2  15       84.73      100.79      8.70 o 
  -2   2  15       49.45       55.12      6.90 o 
  -1   2  15      495.08      488.95     16.42 o 
   0   2  15        3.14        0.16      2.92 o 
   1   2  15        3.40        3.89      2.64 o 
   2   2  15        0.40       -0.24      2.77 o 
   3   2  15       39.36       35.84      5.23 o 
   4   2  15        3.11        6.72      3.91 o 
   5   2  15       35.47       45.22      6.54 o 
   6   2  15       24.98       21.33      7.21 o 
   7   2  15       14.43       18.35      7.40 o 
   8   2  15       10.91       11.15      8.55 o 
   9   2  15        0.27        3.52     23.80 o 
  -9   3  15        2.71        5.64     18.32 o 
  -8   3  15        0.37       -6.08      7.95 o 
  -7   3  15        1.79        4.99      8.89 o 
  -6   3  15       28.35       28.60     10.76 o 
  -5   3  15       84.58       99.96     15.91 o 
  -4   3  15       62.58       62.51     12.24 o 
  -3   3  15       28.72       36.74     10.01 o 
  -2   3  15       21.13       15.28      8.04 o 
  -1   3  15       60.22       71.12     11.33 o 
   0   3  15       73.40       91.05      7.15 o 
   1   3  15        0.67        3.06      3.34 o 
   2   3  15       46.85       51.92      6.16 o 
   3   3  15      121.94      138.13     12.41 o 
   4   3  15        1.49        1.14      4.14 o 
   5   3  15       72.15       65.08      9.19 o 
   6   3  15        6.62        9.90      6.49 o 
   7   3  15        0.03       -4.59     14.54 o 
   8   3  15        1.14       10.19     10.25 o 
  -7   4  15       12.21       23.27     10.94 o 
  -6   4  15       39.57       81.35     16.66 o 
  -5   4  15        0.64        7.74      9.37 o 
  -4   4  15      167.52      240.98     21.77 o 
  -3   4  15      118.11      143.82     18.73 o 
  -2   4  15       58.75       57.08     22.44 o 
  -1   4  15      164.34      164.35     12.22 o 
   0   4  15       42.52       43.87      8.31 o 
   1   4  15       19.78       17.87      6.19 o 
   2   4  15       44.36       49.47     16.75 o 
   3   4  15       34.47       35.81     10.08 o 
   4   4  15       11.49        2.90      5.08 o 
   5   4  15        5.33        6.13      5.54 o 
   6   4  15        7.89        4.39      5.25 o 
  -4   5  15       92.79      107.75     42.46 o 
  -3   5  15        0.24       -1.48      8.08 o 
  -2   5  15       21.47       26.06      9.62 o 
  -1   5  15       10.14        4.68      5.88 o 
   0   5  15       39.22       58.90     13.37 o 
   1   5  15       55.76       49.92     11.38 o 
   2   5  15        4.96        8.15      7.82 o 
   3   5  15        7.90        9.16      7.98 o 
 -10   0  16       16.26       23.86     17.31 o 
  -8   0  16      103.08       93.52     21.13 o 
  -6   0  16      570.64      512.97     20.95 o 
  -4   0  16      217.04      196.06     12.53 o 
  -2   0  16     2634.39     2894.43     80.29 o 
   0   0  16      686.57      647.34     14.52 o 
   2   0  16       13.33       21.94      4.39 o 
   4   0  16       51.49       45.26      6.15 o 
   6   0  16       63.38       70.56      7.84 o 
   8   0  16        1.65       46.74     34.22 o 
 -10   1  16        0.50        2.66     13.24 o 
  -9   1  16        3.18        6.81     14.36 o 
  -8   1  16        2.05        0.32      6.71 o 
  -7   1  16      795.67      707.00     22.91 o 
  -6   1  16       40.33       46.58      6.21 o 
  -5   1  16      429.14      404.83     12.93 o 
  -4   1  16        4.88        7.28      4.48 o 
  -3   1  16      534.36      559.14     16.61 o 
  -2   1  16      273.77      270.88     11.49 o 
  -1   1  16       83.31       69.23      6.73 o 
   0   1  16        4.93        6.84      2.35 o 
   1   1  16      622.10      644.70     11.49 o 
   2   1  16      278.45      239.74      6.66 o 
   3   1  16      125.52      115.14      5.29 o 
   4   1  16        2.24        5.84      2.88 o 
   5   1  16       38.43       43.88      6.67 o 
   6   1  16      120.25      112.62      8.93 o 
   7   1  16        3.57        2.51      6.05 o 
   8   1  16        5.69       10.04      6.07 o 
   9   1  16        7.70        4.30     29.65 o 
 -10   2  16       10.91       21.73     15.41 o 
  -9   2  16       28.03       33.18     11.82 o 
  -8   2  16       43.90       53.99     12.02 o 
  -7   2  16        9.00       -3.58      7.52 o 
  -6   2  16      115.58      107.00      9.64 o 
  -5   2  16       38.37       34.50      6.98 o 
  -4   2  16       25.69       31.75      6.51 o 
  -3   2  16        6.04        2.80      4.37 o 
  -2   2  16        2.43        5.84      4.35 o 
  -1   2  16      122.54      123.72      9.26 o 
   0   2  16      101.01      103.90      6.95 o 
   1   2  16       39.56       34.81      5.41 o 
   2   2  16       18.49       26.22      4.45 o 
   3   2  16       31.50       47.21      5.84 o 
   4   2  16       14.29       14.77      4.95 o 
   5   2  16        4.88        7.81      4.94 o 
   6   2  16       19.95       16.85      6.47 o 
   7   2  16        2.45        2.69     15.50 o 
   8   2  16        1.16        9.16     12.59 o 
   9   2  16        6.86       15.98     30.16 o 
  -9   3  16       19.94       33.34     11.38 o 
  -8   3  16       47.22       48.11     12.30 o 
  -7   3  16        1.33       -5.88      7.44 o 
  -6   3  16       45.70       31.84     11.30 o 
  -5   3  16      326.64      296.55     22.28 o 
  -4   3  16      132.17      155.58     17.06 o 
  -3   3  16       16.17       11.59      8.92 o 
  -2   3  16      168.62      181.57     22.61 o 
  -1   3  16       35.76       34.39      9.54 o 
   0   3  16      324.91      321.03     14.25 o 
   1   3  16       82.25      101.38      7.61 o 
   2   3  16        1.15        3.34      3.75 o 
   3   3  16        7.73        2.17      4.24 o 
   4   3  16        0.00        0.97      4.37 o 
   5   3  16        0.65       -1.57      5.02 o 
   6   3  16       22.70       19.65     10.68 o 
   7   3  16        4.94        2.51      5.58 o 
   8   3  16        1.70        3.60     21.57 o 
  -7   4  16       47.87       59.77     14.55 o 
  -6   4  16       36.07       45.02     16.38 o 
  -5   4  16        9.27       18.69     10.05 o 
  -4   4  16      575.43      563.29     31.47 o 
  -3   4  16        2.14        1.91      7.88 o 
  -2   4  16       20.42       17.81      9.39 o 
  -1   4  16        0.92        1.44      4.94 o 
   0   4  16        5.59        1.92      5.43 o 
   1   4  16       96.85       79.11     10.00 o 
   2   4  16       77.16       68.34     24.56 o 
   3   4  16        3.19        2.03      5.01 o 
   4   4  16        0.68       -1.96     12.49 o 
   5   4  16        1.75      -10.36      8.99 o 
   6   4  16        9.71        8.00     13.50 o 
  -4   5  16        1.98       -3.56      7.86 o 
  -3   5  16        5.75        3.61     14.71 o 
  -2   5  16        8.70       11.33      5.27 o 
  -1   5  16        0.43        1.11      5.27 o 
   0   5  16       44.83       41.90      9.03 o 
   1   5  16       16.63       19.25      6.96 o 
   2   5  16        0.07        0.35      9.52 o 
   3   5  16       13.40       22.78      8.30 o 
  -9   0  17        0.03       14.43     14.21 o 
  -7   0  17     3898.91     3645.84     77.99 o 
  -5   0  17      240.94      198.59     13.75 o 
  -3   0  17      115.45      117.51     13.29 o 
  -1   0  17      337.51      316.25     21.09 o 
   1   0  17      433.02      420.68     13.05 o 
   3   0  17      381.90      353.27     12.51 o 
   5   0  17       16.77       24.83      5.68 o 
   7   0  17        1.06        6.04      5.14 o 
   9   0  17       11.35        3.70     32.23 o 
 -10   1  17        0.01        3.10     10.88 o 
  -9   1  17        0.71        1.94     12.83 o 
  -8   1  17      107.73       86.68     12.33 o 
  -7   1  17       56.87       59.92     10.54 o 
  -6   1  17      112.46      118.93      8.50 o 
  -5   1  17     1084.13     1099.12     22.35 o 
  -4   1  17       72.31       68.05      7.42 o 
  -3   1  17       69.56       65.06      7.10 o 
  -2   1  17       97.77      101.31      8.05 o 
  -1   1  17       70.40       74.10      7.05 o 
   0   1  17      163.16      140.61      8.17 o 
   1   1  17      267.20      251.44      7.16 o 
   2   1  17       33.59       32.63      3.26 o 
   3   1  17       13.60       12.29      2.90 o 
   4   1  17       36.85       36.35      4.19 o 
   5   1  17       71.71       84.49      7.20 o 
   6   1  17       16.79       15.66      5.41 o 
   7   1  17       24.93       28.86      8.34 o 
   8   1  17        6.22       12.86     10.18 o 
   9   1  17        6.10       30.05     17.90 o 
 -10   2  17       19.74       40.12     19.59 o 
  -9   2  17        6.08        6.38      8.40 o 
  -8   2  17        0.75       -4.04      7.19 o 
  -7   2  17        3.83        2.64      7.67 o 
  -6   2  17      102.14      116.86      9.98 o 
  -5   2  17      352.69      346.02     14.99 o 
  -4   2  17       12.51        7.77      5.05 o 
  -3   2  17      714.82      729.70     21.31 o 
  -2   2  17       69.31       68.23      7.75 o 
  -1   2  17      189.09      201.28     11.52 o 
   0   2  17       10.00        8.70      3.43 o 
   1   2  17      116.89      116.32      8.37 o 
   2   2  17       50.82       52.18      5.05 o 
   3   2  17        7.95       11.32      4.36 o 
   4   2  17        0.37       -1.61      4.00 o 
   5   2  17       90.60       95.16      8.29 o 
   6   2  17        1.74        6.68      5.41 o 
   7   2  17       21.45       30.44      8.43 o 
   8   2  17        4.50        0.48     15.91 o 
  -8   3  17       27.19       33.35     11.08 o 
  -7   3  17       15.34        7.16      9.76 o 
  -6   3  17      171.64      177.58     19.57 o 
  -5   3  17        0.01        1.99      8.24 o 
  -4   3  17       23.69       29.61     10.35 o 
  -3   3  17      412.23      399.91     23.99 o 
  -2   3  17     1410.19     1437.45     58.90 o 
  -1   3  17      588.32      603.13     37.23 o 
   0   3  17      304.83      278.25     13.67 o 
   1   3  17      392.94      363.58     15.50 o 
   2   3  17        0.32       -2.15      4.48 o 
   3   3  17       24.98       21.12      5.29 o 
   4   3  17        1.62       -2.02      4.17 o 
   5   3  17        0.48        1.54      6.49 o 
   6   3  17       53.79       38.34     10.80 o 
   7   3  17       16.77       17.84     14.16 o 
  -7   4  17       71.91       91.27     34.66 o 
  -6   4  17        0.02      -11.48     12.45 o 
  -5   4  17       83.85       82.21     16.18 o 
  -4   4  17      169.89      207.86     20.97 o 
  -3   4  17       46.67       41.20     12.78 o 
  -2   4  17      227.30      217.70     27.90 o 
  -1   4  17      202.37      202.71     21.95 o 
   0   4  17       68.25       79.58     11.04 o 
   1   4  17      106.92      106.67     10.98 o 
   2   4  17       66.96       95.76     26.76 o 
   3   4  17       22.49       26.55      7.26 o 
   4   4  17        0.13       -1.62      5.58 o 
   5   4  17        0.01       -4.24     14.68 o 
   6   4  17       17.96       15.88     13.46 o 
  -3   5  17       14.57       12.72     10.12 o 
  -2   5  17       19.40       15.21      6.00 o 
  -1   5  17        3.03        1.96      7.06 o 
   0   5  17        3.56       -5.35      4.71 o 
   1   5  17        2.61       -7.45      4.97 o 
   2   5  17       31.62       36.50     10.62 o 
  -8   0  18       25.49       21.46     14.40 o 
  -6   0  18       58.69       59.58      9.58 o 
  -4   0  18       71.49       62.70     11.16 o 
  -2   0  18        0.03       -8.00      7.37 o 
   0   0  18       47.84       39.57      4.72 o 
   2   0  18      148.53      137.45      8.12 o 
   4   0  18        8.46       12.76      4.90 o 
   6   0  18       29.65       26.75      6.39 o 
   8   0  18        0.48       22.70     33.06 o 
 -10   1  18       43.80       50.63     19.22 o 
  -9   1  18        6.74       18.66     15.63 o 
  -8   1  18       24.26       23.59      9.41 o 
  -7   1  18       44.08       27.52      8.64 o 
  -6   1  18       10.11       12.51      5.88 o 
  -5   1  18      991.82      948.86     23.91 o 
  -4   1  18        3.06        1.50      4.56 o 
  -3   1  18      313.73      289.93     18.31 o 
  -2   1  18       86.52      102.35      8.32 o 
  -1   1  18      281.49      253.11     11.68 o 
   0   1  18      109.77      110.55      8.75 o 
   1   1  18       63.49       67.81      4.34 o 
   2   1  18      154.05      151.28      5.87 o 
   3   1  18      123.18      115.49      5.68 o 
   4   1  18       81.36       91.60      5.56 o 
   5   1  18       26.89       36.03      5.78 o 
   6   1  18       25.44       25.21      6.33 o 
   7   1  18       21.78       29.17      7.97 o 
   8   1  18        4.32        6.19      6.34 o 
   9   1  18        8.21       30.22     18.24 o 
  -9   2  18        3.16       -2.05      7.49 o 
  -8   2  18       15.66        8.43     15.99 o 
  -7   2  18       31.64       36.86     10.84 o 
  -6   2  18        7.59        9.79      5.76 o 
  -5   2  18       49.33       51.11      7.70 o 
  -4   2  18       21.86       29.42      6.70 o 
  -3   2  18       90.18      114.74      9.85 o 
  -2   2  18        2.72        2.50      4.76 o 
  -1   2  18       45.82       53.36      7.28 o 
   0   2  18        7.92        4.53      3.49 o 
   1   2  18       11.60       11.40      4.15 o 
   2   2  18      120.44      124.82      7.15 o 
   3   2  18      120.21      114.05      8.21 o 
   4   2  18       38.78       29.04      5.70 o 
   5   2  18       25.76       23.94      5.83 o 
   6   2  18        5.57        6.81      5.57 o 
   7   2  18        0.01        1.26      8.33 o 
   8   2  18      124.77      156.00     35.37 o 
  -8   3  18        4.41       16.41      9.42 o 
  -7   3  18        1.69        1.69      7.90 o 
  -6   3  18        3.30       -1.93      7.73 o 
  -5   3  18        7.04        4.86      8.14 o 
  -4   3  18      258.17      267.37     21.10 o 
  -3   3  18       68.67       77.99     13.40 o 
  -2   3  18      557.39      589.60     28.58 o 
  -1   3  18       94.64      105.82     13.96 o 
   0   3  18       18.73       25.65      6.61 o 
   1   3  18       27.03       28.27      6.94 o 
   2   3  18       30.45       21.76      6.66 o 
   3   3  18       23.53       21.65      6.28 o 
   4   3  18       16.31       10.87      5.47 o 
   5   3  18        1.44        5.21      6.04 o 
   6   3  18       10.49       12.20      5.26 o 
   7   3  18        8.68        5.54     16.46 o 
  -6   4  18       42.92       54.94     14.38 o 
  -5   4  18       73.10       95.40     25.84 o 
  -4   4  18       70.42       84.06     16.20 o 
  -3   4  18       58.71       59.43     14.67 o 
  -2   4  18       81.22       73.44     16.10 o 
  -1   4  18       26.41       30.29      7.40 o 
   0   4  18        0.04        6.36      5.45 o 
   1   4  18        0.52       -2.42      5.14 o 
   2   4  18        3.72        8.99     12.93 o 
   3   4  18        0.33        0.36      9.33 o 
   4   4  18       46.57       47.72     10.60 o 
   5   4  18        1.68       -3.54      9.95 o 
  -3   5  18        0.00       -9.49      8.34 o 
  -2   5  18        5.72        8.60      5.06 o 
  -1   5  18        5.04        1.87      5.57 o 
   0   5  18        0.01       -6.52      4.80 o 
   1   5  18        0.86       -4.43      5.28 o 
  -7   0  19      342.37      325.84     18.00 o 
  -5   0  19     1878.90     1791.35     44.19 o 
  -3   0  19      956.65      957.38     38.74 o 
  -1   0  19       23.82       40.65     10.73 o 
   1   0  19      285.03      273.75     10.82 o 
   3   0  19      173.39      150.77      9.15 o 
   5   0  19       13.06       13.39      5.29 o 
   7   0  19        1.53        4.07      4.86 o 
   9   0  19        8.09       78.75     36.39 o 
 -10   1  19       33.52       38.11     17.73 o 
  -9   1  19       12.14       22.74     16.23 o 
  -8   1  19      122.65      105.03     13.34 o 
  -7   1  19       82.33       82.04     11.95 o 
  -6   1  19      591.42      529.16     18.07 o 
  -5   1  19     1507.72     1499.48     32.40 o 
  -4   1  19      171.58      165.45     11.09 o 
  -3   1  19      215.24      206.11     11.41 o 
  -2   1  19        8.68        7.27      4.22 o 
  -1   1  19      450.36      481.59     15.97 o 
   0   1  19      436.16      428.49     12.42 o 
   1   1  19      205.41      182.18      6.71 o 
   2   1  19       75.05       74.72      4.61 o 
   3   1  19        0.28       -1.18      2.66 o 
   4   1  19        1.16       -0.53      2.82 o 
   5   1  19        2.81        1.04      3.21 o 
   6   1  19        5.12        6.73      4.98 o 
   7   1  19        3.24       -2.70     20.64 o 
   8   1  19        3.64       10.13      6.52 o 
  -9   2  19       44.45       36.67     11.35 o 
  -8   2  19        3.30        2.28     11.65 o 
  -7   2  19       16.15       12.65      9.01 o 
  -6   2  19        0.88        1.37      5.01 o 
  -5   2  19      447.09      428.71     16.97 o 
  -4   2  19       10.44        6.07      5.33 o 
  -3   2  19      881.77      874.92     24.46 o 
  -2   2  19       69.14       72.38      8.47 o 
  -1   2  19      268.81      255.04     13.34 o 
   0   2  19     1971.70     1989.17     35.67 o 
   1   2  19      474.72      477.28     14.51 o 
   2   2  19      145.85      159.28      9.42 o 
   3   2  19        4.43        2.69      4.01 o 
   4   2  19       29.44       30.86      6.02 o 
   5   2  19       26.09       32.12      6.42 o 
   6   2  19        5.98        8.44      5.77 o 
   7   2  19       10.56        7.11     17.87 o 
   8   2  19        0.41        4.61     18.31 o 
  -8   3  19        0.08       -4.61      6.96 o 
  -7   3  19        5.51       10.41      9.71 o 
  -6   3  19        1.53        6.39      9.01 o 
  -5   3  19       40.31       44.62     12.28 o 
  -4   3  19        2.67        9.16      8.64 o 
  -3   3  19       26.14       37.18     11.14 o 
  -2   3  19      326.47      333.13     26.49 o 
  -1   3  19      117.61      109.28     14.54 o 
   0   3  19      318.75      291.60     16.38 o 
   1   3  19      150.20      164.11     13.14 o 
   2   3  19      273.73      227.81     13.06 o 
   3   3  19      308.25      273.24     16.79 o 
   4   3  19       62.70       38.26      7.58 o 
   5   3  19       23.87       13.91      9.93 o 
   6   3  19        3.28        8.11      7.76 o 
   7   3  19        1.32       -4.12     21.41 o 
  -6   4  19        1.09       -3.34      8.26 o 
  -5   4  19       12.85       10.84      9.97 o 
  -4   4  19      224.89      245.31     22.80 o 
  -3   4  19       55.58       40.60     12.36 o 
  -2   4  19       29.39       24.40     10.53 o 
  -1   4  19        3.10        6.73      4.90 o 
   0   4  19       12.15       25.09      7.04 o 
   1   4  19       12.86       19.41      7.19 o 
   2   4  19        3.22        5.64     18.31 o 
   3   4  19        3.56        3.99      9.29 o 
   4   4  19        6.17        5.16      5.89 o 
   5   4  19        0.56       -0.04      5.57 o 
  -2   5  19        0.82       -3.73      4.27 o 
  -1   5  19        0.11       -6.55      6.20 o 
   0   5  19        5.29        2.42      6.71 o 
  -6   0  20       42.82       42.44     13.05 o 
  -4   0  20       90.63       85.75      9.29 o 
  -2   0  20        1.35        3.40      8.75 o 
   0   0  20       68.60       76.49      6.29 o 
   2   0  20       79.46       79.00      7.16 o 
   4   0  20       10.09        7.93      4.58 o 
   6   0  20      134.23      168.46     10.98 o 
   8   0  20        0.29       -9.09     29.50 o 
  -9   1  20       15.65       24.08     15.48 o 
  -8   1  20       17.00       18.91      9.16 o 
  -7   1  20        1.84        2.34      7.12 o 
  -6   1  20       85.12      100.25      9.38 o 
  -5   1  20       28.33       33.52      6.79 o 
  -4   1  20        0.73       -4.49      4.30 o 
  -3   1  20      468.06      460.92     16.28 o 
  -2   1  20       95.67       79.98      8.02 o 
  -1   1  20      138.58      145.02      9.93 o 
   0   1  20       28.14       24.72      3.52 o 
   1   1  20      309.68      277.08      8.21 o 
   2   1  20       37.34       36.28      3.80 o 
   3   1  20       12.59       18.31      3.62 o 
   4   1  20        3.18        4.83      3.11 o 
   5   1  20        2.58        1.23      3.86 o 
   6   1  20        9.40        4.56      5.27 o 
   7   1  20        0.32        7.47     14.17 o 
   8   1  20        2.38        1.27     16.55 o 
  -9   2  20        8.44       17.08      9.32 o 
  -8   2  20       26.09       30.37     10.48 o 
  -7   2  20        9.06        1.74      7.89 o 
  -6   2  20        7.33        5.36      5.91 o 
  -5   2  20      435.64      411.81     16.77 o 
  -4   2  20       93.49      104.74      9.90 o 
  -3   2  20      276.02      268.72     13.93 o 
  -2   2  20        0.22       -3.54      4.33 o 
  -1   2  20       13.13       10.69      5.83 o 
   0   2  20     1056.92     1066.43     22.72 o 
   1   2  20      392.14      426.64     20.59 o 
   2   2  20       90.96       97.98      8.23 o 
   3   2  20        7.68        4.07      6.22 o 
   4   2  20       54.03       58.03      8.36 o 
   5   2  20       35.15       34.64      6.52 o 
   6   2  20       43.35       39.74     10.21 o 
   7   2  20        0.08        4.31     13.18 o 
   8   2  20        6.21        0.73      5.47 o 
  -8   3  20       91.96       75.82     25.91 o 
  -7   3  20       15.64       15.56     10.38 o 
  -6   3  20       70.14       58.30     15.29 o 
  -5   3  20       92.50       83.03     14.95 o 
  -4   3  20       36.90       36.82     11.92 o 
  -3   3  20      429.39      409.85     24.62 o 
  -2   3  20      489.79      531.59     27.30 o 
  -1   3  20      307.66      313.76     21.55 o 
   0   3  20      411.45      411.90     17.23 o 
   1   3  20       45.67       56.63      9.26 o 
   2   3  20       33.27       34.71      7.09 o 
   3   3  20        6.43        8.02      5.90 o 
   4   3  20        8.96        3.56      5.47 o 
   5   3  20        6.91       -1.01      4.56 o 
   6   3  20        0.00       -4.70      4.28 o 
  -6   4  20       15.58       20.16     11.74 o 
  -5   4  20        2.44       -1.08      8.18 o 
  -4   4  20        1.24       -3.09      8.32 o 
  -3   4  20       18.65       21.58     14.83 o 
  -2   4  20        6.25        4.56      8.83 o 
  -1   4  20       45.44       44.61     11.56 o 
   0   4  20        0.54       -4.55      4.81 o 
   1   4  20        1.13       -1.40      5.82 o 
   2   4  20       19.99       11.41     16.54 o 
   3   4  20        0.08       -0.21      5.08 o 
   4   4  20        0.01       -4.11      5.81 o 
  -7   0  21       12.78        7.85     10.17 o 
  -5   0  21      574.61      528.28     29.73 o 
  -3   0  21       85.56       75.72     14.36 o 
  -1   0  21      388.97      361.91     25.05 o 
   1   0  21       84.48      106.70      7.87 o 
   3   0  21      466.20      443.33     15.29 o 
   5   0  21        4.00        0.54      4.57 o 
   7   0  21       56.39       73.11     13.54 o 
  -8   1  21       20.00       19.87      9.31 o 
  -7   1  21      131.04      113.88     18.77 o 
  -6   1  21       94.27       97.85      9.27 o 
  -5   1  21      179.32      191.48     12.04 o 
  -4   1  21      611.51      547.80     20.12 o 
  -3   1  21      363.93      352.82     14.73 o 
  -2   1  21      250.01      218.88     12.04 o 
  -1   1  21      244.41      232.60     12.22 o 
   0   1  21       33.76       34.86      3.85 o 
   1   1  21      310.37      291.48      8.56 o 
   2   1  21      287.02      264.83      8.63 o 
   3   1  21      151.10      162.63      6.82 o 
   4   1  21       40.42       44.16      4.72 o 
   5   1  21       62.75       68.77      5.76 o 
   6   1  21       50.26       58.02      9.20 o 
   7   1  21       13.07        9.22     16.41 o 
   8   1  21        9.68       21.52     20.95 o 
  -9   2  21       31.98       15.81     22.47 o 
  -8   2  21       47.40       44.80     11.55 o 
  -7   2  21       80.90       69.58     12.51 o 
  -6   2  21      175.97      169.63     13.68 o 
  -5   2  21       37.98       35.58      7.40 o 
  -4   2  21      398.70      336.79     15.40 o 
  -3   2  21      554.48      549.81     19.46 o 
  -2   2  21      378.70      357.90     15.88 o 
  -1   2  21        2.06        2.57      5.19 o 
   0   2  21       12.54       10.11      4.65 o 
   1   2  21      296.67      294.77     12.17 o 
   2   2  21      920.03      920.85     21.68 o 
   3   2  21       83.82       82.01      8.11 o 
   4   2  21      267.79      222.72     13.05 o 
   5   2  21       14.04       10.15      6.39 o 
   6   2  21       17.93       11.00      7.23 o 
   7   2  21        6.97       -1.05      5.01 o 
  -8   3  21        2.40        3.51     16.36 o 
  -7   3  21        2.59        8.50      8.91 o 
  -6   3  21       50.43       54.73     13.41 o 
  -5   3  21       17.41       25.21     10.02 o 
  -4   3  21       49.05       59.83     13.42 o 
  -3   3  21      272.02      247.91     20.54 o 
  -2   3  21       45.03       42.92     12.00 o 
  -1   3  21       69.94       72.48      9.04 o 
   0   3  21        3.27        4.87      5.38 o 
   1   3  21       36.25       45.81      8.31 o 
   2   3  21       15.47       19.26      8.22 o 
   3   3  21        5.29        6.03      6.41 o 
   4   3  21       10.56        4.69      5.49 o 
   5   3  21       11.73       13.67      9.74 o 
   6   3  21        2.46       -9.52      8.23 o 
  -5   4  21       22.05       28.64     16.81 o 
  -4   4  21        4.55        2.04      8.45 o 
  -3   4  21        0.05       -6.09      7.88 o 
  -2   4  21       79.71       86.26     20.57 o 
  -1   4  21       21.28       27.35      7.50 o 
   0   4  21        4.66       -0.84      5.93 o 
   1   4  21        3.44        2.78      6.41 o 
   2   4  21        0.49        4.14     12.92 o 
   3   4  21        4.34       -1.04      5.37 o 
   4   4  21        9.66        8.20     10.12 o 
  -6   0  22       37.74       20.19     11.48 o 
  -4   0  22        4.75        3.66     10.47 o 
  -2   0  22       13.49       17.80     11.22 o 
   0   0  22      268.47      248.48     13.27 o 
   2   0  22      190.38      184.06     10.29 o 
   4   0  22      114.56      123.31      9.62 o 
   6   0  22        3.48        2.98      5.58 o 
   8   0  22       15.19       44.50     35.67 o 
  -8   1  22        0.08       -4.34      9.95 o 
  -7   1  22        2.43       -6.06     10.17 o 
  -6   1  22        6.10        4.25      5.13 o 
  -5   1  22      258.76      225.85     12.78 o 
  -4   1  22       54.65       63.74      8.14 o 
  -3   1  22       16.25       26.93      6.36 o 
  -2   1  22      175.86      176.26     11.25 o 
  -1   1  22       64.36       54.78      7.37 o 
   0   1  22       74.66       62.41      4.86 o 
   1   1  22      139.92      134.80      6.43 o 
   2   1  22      721.53      689.32     23.40 o 
   3   1  22       32.61       31.93      4.54 o 
   4   1  22       39.16       40.66      4.84 o 
   5   1  22        6.78       14.67      5.32 o 
   6   1  22       58.84       73.11      8.42 o 
   7   1  22        1.21        2.48     16.51 o 
   8   1  22       13.10       12.76     27.54 o 
  -8   2  22       47.85       46.01     11.42 o 
  -7   2  22       32.53       16.58      9.34 o 
  -6   2  22       13.05       14.36      6.12 o 
  -5   2  22      104.97      114.65     10.49 o 
  -4   2  22       38.17       49.53      7.98 o 
  -3   2  22      504.71      490.14     18.59 o 
  -2   2  22      126.30      138.17     11.34 o 
  -1   2  22       10.70       12.82      6.39 o 
   0   2  22      391.67      370.20     14.69 o 
   1   2  22      328.77      315.58     15.08 o 
   2   2  22      159.73      174.38     10.31 o 
   3   2  22        0.00        2.29      4.56 o 
   4   2  22      122.28      110.75     17.38 o 
   5   2  22        2.52        1.65      4.92 o 
   6   2  22       12.32        1.87      8.32 o 
   7   2  22       15.12        3.02     31.02 o 
  -7   3  22       88.50       73.33     14.38 o 
  -6   3  22       85.91       91.91     15.78 o 
  -5   3  22        0.11       -6.58      7.38 o 
  -4   3  22      180.28      164.70     18.81 o 
  -3   3  22      210.94      220.81     20.24 o 
  -2   3  22       60.33       62.16     13.12 o 
  -1   3  22      341.71      340.09     16.29 o 
   0   3  22      153.70      148.57     13.36 o 
   1   3  22       13.69       24.33      9.52 o 
   2   3  22        0.26        1.20      4.89 o 
   3   3  22       68.84       66.14      9.56 o 
   4   3  22        0.95        0.06      5.36 o 
   5   3  22        1.51        3.47      4.97 o 
   6   3  22        2.73       10.47     14.90 o 
  -5   4  22        0.37        4.05      7.79 o 
  -4   4  22       32.80       40.55     12.39 o 
  -3   4  22        9.22        6.75      9.52 o 
  -2   4  22       22.75       33.35     10.12 o 
  -1   4  22      125.15      134.51     16.44 o 
   0   4  22        1.30       -3.04      5.86 o 
   1   4  22       26.71       19.13      7.62 o 
   2   4  22       41.65       55.74     21.59 o 
   3   4  22       32.19       40.76      8.67 o 
  -7   0  23       43.48       32.23     12.53 o 
  -5   0  23        7.12       17.91     11.41 o 
  -3   0  23        0.32       -1.68     10.32 o 
  -1   0  23        1.29        0.11      9.91 o 
   1   0  23      217.18      216.59     12.76 o 
   3   0  23      109.85      122.48      9.16 o 
   5   0  23       11.35        4.18      5.33 o 
   7   0  23        5.78        7.73      5.83 o 
  -8   1  23       16.72       22.44     12.68 o 
  -7   1  23        8.56       -8.90     10.99 o 
  -6   1  23       34.62       33.96      9.02 o 
  -5   1  23       63.44       42.91      9.60 o 
  -4   1  23       99.28      118.54     12.59 o 
  -3   1  23       64.28       73.08      8.39 o 
  -2   1  23       84.11       96.99      9.16 o 
  -1   1  23       20.12       21.83      5.14 o 
   0   1  23      626.67      588.63     15.60 o 
   1   1  23        1.28       -0.13      3.02 o 
   2   1  23       28.92       38.20      4.49 o 
   3   1  23      473.33      467.77     15.06 o 
   4   1  23       82.80      104.34     16.15 o 
   5   1  23        1.01       -0.10      5.20 o 
   6   1  23       22.04       21.68      6.99 o 
   7   1  23        0.08        8.04     15.38 o 
  -8   2  23       22.03       16.79     10.28 o 
  -7   2  23       27.30       18.32     10.29 o 
  -6   2  23        0.35       -4.08      5.91 o 
  -5   2  23        1.61        2.60      5.38 o 
  -4   2  23      151.86      148.14     11.47 o 
  -3   2  23      271.63      303.15     15.17 o 
  -2   2  23      860.55      800.22     24.33 o 
  -1   2  23      450.14      445.84     20.24 o 
   0   2  23      114.76      121.91     11.99 o 
   1   2  23       23.48       29.41      6.01 o 
   2   2  23       77.52       90.56      8.33 o 
   3   2  23       14.22       20.21      5.99 o 
   4   2  23       55.14       57.92      8.90 o 
   5   2  23        0.07        1.21      5.22 o 
   6   2  23        9.14       -5.79     13.74 o 
   7   2  23        0.06       -8.69      8.00 o 
  -7   3  23        0.00       -0.30      7.57 o 
  -6   3  23       61.46       85.56     15.30 o 
  -5   3  23        6.46       -0.69      7.92 o 
  -4   3  23        1.70       -2.97      7.71 o 
  -3   3  23       36.63       36.61     11.93 o 
  -2   3  23      151.24      154.05     22.04 o 
  -1   3  23      117.99      117.66     12.25 o 
   0   3  23        1.00       -3.66      5.72 o 
   1   3  23       33.03       37.58     15.88 o 
   2   3  23       47.77       62.38     10.94 o 
   3   3  23        8.22        0.21      5.08 o 
   4   3  23       78.49       61.46     10.30 o 
   5   3  23       13.95       17.53      9.31 o 
  -4   4  23        4.82       -3.73     15.39 o 
  -3   4  23        3.81       11.10      8.71 o 
  -2   4  23        6.62        5.45      8.11 o 
  -1   4  23       84.39       97.53     11.49 o 
   0   4  23       39.75       34.35      8.69 o 
   1   4  23       66.47       46.12     17.84 o 
   2   4  23        9.64       20.42      6.90 o 
   3   4  23        4.22       -0.48      5.40 o 
  -6   0  24       81.12       80.74     15.93 o 
  -4   0  24       48.69       41.88     13.61 o 
  -2   0  24        0.43        3.25     10.51 o 
   0   0  24        1.42        2.51      5.49 o 
   2   0  24       52.86       52.11      7.99 o 
   4   0  24      885.79      874.75     23.39 o 
   6   0  24       60.79       79.01      9.40 o 
  -8   1  24      142.53      109.42     18.55 o 
  -7   1  24        1.13        3.85     11.85 o 
  -6   1  24        0.63        0.33      7.23 o 
  -5   1  24      211.01      161.33     14.24 o 
  -4   1  24      288.13      230.51     15.96 o 
  -3   1  24      174.90      173.13     14.80 o 
  -2   1  24      159.77      131.85     13.24 o 
  -1   1  24       17.59       13.34      4.44 o 
   0   1  24      363.42      344.30     10.14 o 
   1   1  24       46.73       50.32      6.59 o 
   2   1  24       97.42       88.58      8.08 o 
   3   1  24      397.03      414.50     14.61 o 
   4   1  24        7.12        8.60      5.29 o 
   5   1  24       30.48       31.96      6.69 o 
   6   1  24       86.40       88.84      9.13 o 
   7   1  24        0.77        1.54     13.80 o 
  -8   2  24       11.47       22.25     14.92 o 
  -7   2  24       12.22       -1.20     12.42 o 
  -6   2  24        1.94        0.59      7.89 o 
  -5   2  24      401.72      347.37     16.02 o 
  -4   2  24       54.68       40.83      7.63 o 
  -3   2  24      249.06      211.65     13.38 o 
  -2   2  24      102.80       99.64     10.44 o 
  -1   2  24       37.50       37.44      7.96 o 
   0   2  24      108.17      117.50     10.74 o 
   1   2  24        2.09        1.65      4.40 o 
   2   2  24        0.46       -1.35      4.41 o 
   3   2  24        9.97        9.53      5.81 o 
   4   2  24        4.64        7.33      5.67 o 
   5   2  24       10.56        2.13      7.12 o 
   6   2  24        1.41       -6.99     24.36 o 
  -6   3  24       51.51       72.94     14.50 o 
  -5   3  24        0.40       -0.51      8.25 o 
  -4   3  24        4.50        3.17      8.13 o 
  -3   3  24       58.59       60.77     14.88 o 
  -2   3  24       89.19       76.70     14.54 o 
  -1   3  24       96.21       93.36     10.50 o 
   0   3  24        4.31       12.31      6.62 o 
   1   3  24        0.25        0.43      5.53 o 
   2   3  24       20.78       19.94      7.32 o 
   3   3  24        6.03       -7.20      4.80 o 
   4   3  24       11.84       13.01      6.60 o 
   5   3  24        0.24        5.19      5.74 o 
  -4   4  24        0.40       -7.74     10.69 o 
  -3   4  24       28.14       32.72     11.83 o 
  -2   4  24       65.32       64.40      9.32 o 
  -1   4  24       63.56       67.53     10.16 o 
   0   4  24       45.56       52.24      9.40 o 
   1   4  24        4.66       55.12     48.56 o 
   2   4  24        2.90       -2.66      5.52 o 
  -7   0  25        2.47       -0.93     10.36 o 
  -5   0  25       17.63       -2.02     10.84 o 
  -3   0  25      264.14      203.65     21.54 o 
  -1   0  25       51.09       37.58     13.91 o 
   1   0  25      168.21      166.20     11.89 o 
   3   0  25      110.24      108.64     10.36 o 
   5   0  25      404.97      422.67     32.72 o 
   7   0  25       15.71       33.20      8.15 o 
  -8   1  25        7.21       -6.77     11.93 o 
  -7   1  25        0.45       -4.90     11.97 o 
  -6   1  25       16.21       24.38     13.78 o 
  -5   1  25       19.73        6.83      8.30 o 
  -4   1  25       16.93       22.44      9.16 o 
  -3   1  25      154.59      126.45     13.21 o 
  -2   1  25        2.05        3.70      7.44 o 
  -1   1  25       12.80       16.74      8.60 o 
   0   1  25       58.29       56.67      6.78 o 
   1   1  25      287.14      291.34     13.20 o 
   2   1  25      287.01      300.19     12.65 o 
   3   1  25        7.48        8.04      5.14 o 
   4   1  25        6.97        4.57      9.89 o 
   5   1  25        2.31        9.64      7.84 o 
   6   1  25       55.28       70.38     17.32 o 
   7   1  25        0.76       -6.77     33.64 o 
  -8   2  25       29.14       22.25     14.06 o 
  -7   2  25        5.00        2.62     12.08 o 
  -6   2  25        0.67       -2.55     13.99 o 
  -5   2  25       86.95       88.83     11.72 o 
  -4   2  25       71.10       78.84      9.58 o 
  -3   2  25        0.80       -3.92      5.12 o 
  -2   2  25      176.02      176.25     12.74 o 
  -1   2  25       11.62       12.10      5.13 o 
   0   2  25       68.52       83.27      8.33 o 
   1   2  25       52.00       62.82      7.71 o 
   2   2  25        8.17        8.43      4.99 o 
   3   2  25       17.86       19.93      5.97 o 
   4   2  25        3.22        4.07      8.54 o 
   5   2  25        7.70       17.95      7.87 o 
   6   2  25       14.41        4.37     21.26 o 
  -6   3  25       11.69        1.74      8.37 o 
  -5   3  25       37.53       43.77     11.78 o 
  -4   3  25        0.09      -14.76     12.85 o 
  -3   3  25       84.06       98.19     15.52 o 
  -2   3  25       19.90       15.07      9.92 o 
  -1   3  25        0.12        0.99      5.06 o 
   0   3  25       67.25       68.47     10.92 o 
   1   3  25       15.39       16.39      6.35 o 
   2   3  25       25.29       30.60      7.69 o 
   3   3  25        0.08       -0.64      4.76 o 
   4   3  25       10.59       10.73      9.54 o 
  -3   4  25       15.80       27.69     10.52 o 
  -2   4  25        0.72       -4.62      4.42 o 
  -1   4  25       37.86       46.70      8.46 o 
   0   4  25       48.36       65.80     12.32 o 
   1   4  25       90.86      105.55     13.46 o 
  -6   0  26       69.76       69.55     15.63 o 
  -4   0  26       14.24       14.14     12.34 o 
  -2   0  26       94.73       74.49     16.15 o 
   0   0  26      194.68      197.03     12.98 o 
   2   0  26      808.32      809.53     24.99 o 
   4   0  26        0.14       -3.73      4.63 o 
   6   0  26       44.47       38.80      7.68 o 
  -8   1  26       13.90        7.89     12.98 o 
  -7   1  26       24.73        0.52     13.01 o 
  -6   1  26       15.78       19.04      8.46 o 
  -5   1  26        6.64        2.83     10.64 o 
  -4   1  26        0.83        5.36     12.15 o 
  -3   1  26      398.52      312.72     18.27 o 
  -2   1  26        7.67        9.15      7.96 o 
  -1   1  26        0.01        2.75      5.13 o 
   0   1  26      188.92      197.86     15.76 o 
   1   1  26      108.95      134.45     10.36 o 
   2   1  26       48.39       60.00      7.32 o 
   3   1  26        4.14        2.00      4.94 o 
   4   1  26       16.46       15.36      5.80 o 
   5   1  26       78.16       74.96      8.72 o 
   6   1  26       10.08       14.88      8.59 o 
  -7   2  26       10.16       12.30     13.24 o 
  -6   2  26       56.28       67.51     10.90 o 
  -5   2  26        9.23        8.01      7.78 o 
  -4   2  26        7.45       16.16      7.79 o 
  -3   2  26       61.89       51.17     10.54 o 
  -2   2  26       31.70       33.96      7.84 o 
  -1   2  26      227.43      233.39     17.45 o 
   0   2  26       43.18       60.82      7.54 o 
   1   2  26       56.16       59.71      7.49 o 
   2   2  26        2.02       -0.85      4.11 o 
   3   2  26        7.06        7.30      5.15 o 
   4   2  26       38.74       57.21      9.13 o 
   5   2  26        0.59       -3.60     10.06 o 
  -6   3  26        0.25      -10.86      7.56 o 
  -5   3  26        4.05       -8.49      7.68 o 
  -4   3  26        0.27       -8.20      7.18 o 
  -3   3  26       81.27       73.92     19.28 o 
  -2   3  26       10.56        7.54      9.58 o 
  -1   3  26      197.89      184.70     13.41 o 
   0   3  26        1.60        6.86     17.45 o 
   1   3  26       38.01       46.72      8.79 o 
   2   3  26        4.37       15.51      6.02 o 
   3   3  26       73.12       67.07     10.04 o 
   4   3  26        4.11        6.13      5.82 o 
  -1   4  26        1.18       -2.38      8.96 o 
  -7   0  27       40.67       39.15     13.31 o 
  -5   0  27       26.42       27.34     13.16 o 
  -3   0  27      693.93      541.03     33.17 o 
  -1   0  27      108.58       93.47     10.82 o 
   1   0  27        0.04        5.40      5.45 o 
   3   0  27      605.14      686.46     23.28 o 
   5   0  27        5.04       13.98      6.35 o 
  -8   1  27        0.40      -14.36     11.55 o 
  -7   1  27        0.00       -4.86     11.37 o 
  -6   1  27        1.99        9.64      8.38 o 
  -5   1  27       46.18       29.40      9.52 o 
  -4   1  27       11.62       19.68      8.62 o 
  -3   1  27       21.56       21.06      8.76 o 
  -2   1  27        7.55        5.95      8.21 o 
  -1   1  27       54.93       59.41      8.20 o 
   0   1  27        1.13        2.31      4.83 o 
   1   1  27        4.86        6.85      5.52 o 
   2   1  27       33.24       43.48      7.66 o 
   3   1  27        6.25       11.30      5.54 o 
   4   1  27       90.05       92.03      9.57 o 
   5   1  27       47.55       50.77      7.56 o 
   6   1  27        9.22        6.78     12.25 o 
  -7   2  27        2.50        1.35     12.34 o 
  -6   2  27       12.68       11.82     13.80 o 
  -5   2  27        1.52        3.17     14.04 o 
  -4   2  27        3.53       10.42      7.30 o 
  -3   2  27        0.04       -7.13     12.45 o 
  -2   2  27       18.99       14.69     11.20 o 
  -1   2  27        3.32        4.46      4.85 o 
   0   2  27        5.47       11.20      4.95 o 
   1   2  27       48.71       75.24      8.38 o 
   2   2  27        7.71        8.67      5.38 o 
   3   2  27        0.05       -0.23      6.58 o 
   4   2  27        0.15       -0.22      5.05 o 
   5   2  27       15.70       16.29      8.24 o 
  -5   3  27        0.69      -13.35     10.25 o 
  -4   3  27        0.26        6.98      8.77 o 
  -3   3  27       52.59       48.37     12.91 o 
  -2   3  27       27.14       25.41     11.57 o 
  -1   3  27      124.87      160.29     12.27 o 
   0   3  27       24.28       44.52     21.08 o 
   1   3  27       10.97       22.35      6.49 o 
   2   3  27       28.15       47.04      9.04 o 
   3   3  27       20.32       23.37      7.76 o 
  -6   0  28       63.52       72.28     16.19 o 
  -4   0  28       15.01       14.17     12.27 o 
  -2   0  28      147.50      114.39     19.33 o 
   0   0  28       17.58       14.35      6.35 o 
   2   0  28       67.85       72.81      9.33 o 
   4   0  28      368.01      383.09     17.89 o 
   6   0  28       26.89       33.69     14.06 o 
  -7   1  28        2.75        5.20     11.97 o 
  -6   1  28        2.94        1.03      7.56 o 
  -5   1  28        1.13        5.26     10.83 o 
  -4   1  28       37.14       40.18     13.54 o 
  -3   1  28        8.22       10.52      8.41 o 
  -2   1  28       13.47        6.86      8.42 o 
  -1   1  28      499.33      492.71     31.79 o 
   0   1  28       21.68       19.32      6.68 o 
   1   1  28       31.46       42.44      7.73 o 
   2   1  28        6.67        8.54      5.53 o 
   3   1  28       53.78       63.49      8.48 o 
   4   1  28       25.98       46.50      7.92 o 
   5   1  28        3.50       10.48      6.59 o 
  -6   2  28       23.84       47.04     16.94 o 
  -5   2  28       51.38       57.04     10.71 o 
  -4   2  28        0.78       -5.21      6.90 o 
  -3   2  28       13.18       17.94      8.46 o 
  -2   2  28        8.15        3.27      6.88 o 
  -1   2  28        0.58        1.42      4.62 o 
   0   2  28        5.40       10.21      5.56 o 
   1   2  28        0.04        3.03      5.65 o 
   2   2  28        7.52        4.60      5.36 o 
   3   2  28        2.95        7.88      5.38 o 
   4   2  28        0.68       -5.22      6.79 o 
  -4   3  28        1.94      -14.21      9.87 o 
  -3   3  28       31.59       28.08     15.74 o 
  -2   3  28       64.46       75.45     11.30 o 
  -1   3  28        1.82        2.79     10.41 o 
   0   3  28       48.05       68.37     24.97 o 
   1   3  28       16.48       20.54      8.87 o 
   2   3  28        0.28        0.96      5.02 o 
  -7   0  29        1.10        5.98     11.74 o 
  -5   0  29        6.25       -9.09     10.40 o 
  -3   0  29      123.15      134.21     20.60 o 
  -1   0  29      219.01      216.97     26.89 o 
   1   0  29       18.15       17.97      6.59 o 
   3   0  29       18.17       19.86     13.69 o 
   5   0  29       15.62       50.07     15.82 o 
  -7   1  29       10.84       10.17     12.86 o 
  -6   1  29        6.77        5.41      8.02 o 
  -5   1  29        7.27        7.38      8.32 o 
  -4   1  29        1.94        1.40      7.64 o 
  -3   1  29       20.00       13.24      8.44 o 
  -2   1  29        0.78        7.77      8.58 o 
  -1   1  29      134.60      160.30     13.99 o 
   0   1  29       14.31        8.50      5.58 o 
   1   1  29        0.82        1.71      4.91 o 
   2   1  29        2.64        4.64      5.49 o 
   3   1  29       41.99       58.62      8.57 o 
   4   1  29       34.15       39.34      8.06 o 
   5   1  29       30.67       42.33      7.51 o 
  -6   2  29        0.33        8.30     13.20 o 
  -5   2  29        8.44       12.46      7.14 o 
  -4   2  29        0.10        2.63      8.84 o 
  -3   2  29        0.16        5.46     15.26 o 
  -2   2  29       21.71       28.28      9.48 o 
  -1   2  29        1.17        7.37      5.02 o 
   0   2  29        0.47       -0.17      4.71 o 
   1   2  29      114.53      151.18     11.41 o 
   2   2  29       11.72       22.74      6.60 o 
   3   2  29        4.58        4.85      6.27 o 
   4   2  29       39.94       46.99     14.40 o 
  -3   3  29        0.92        9.10     11.01 o 
  -2   3  29       16.20       23.92     12.10 o 
  -1   3  29        0.97        4.40      8.17 o 
   0   3  29        0.05        2.50     11.53 o 
   1   3  29        2.86        2.21      5.16 o 
  -6   0  30       45.23       50.45     15.74 o 
  -4   0  30        9.85       12.53     13.46 o 
  -2   0  30       65.94       75.05     17.50 o 
   0   0  30       31.87       38.16      8.56 o 
   2   0  30       12.87       11.37     12.42 o 
   4   0  30        0.57       16.98     12.68 o 
  -6   1  30        1.29        9.47      7.92 o 
  -5   1  30        0.37       -1.23      7.53 o 
  -4   1  30       24.29       30.60     10.02 o 
  -3   1  30        1.51        8.22      8.19 o 
  -2   1  30       30.29       32.79      9.84 o 
  -1   1  30        8.63        8.61      7.41 o 
   0   1  30       30.39       35.06      7.05 o 
   1   1  30       85.79       96.99     10.31 o 
   2   1  30        3.27       -3.25      5.30 o 
   3   1  30        1.11        5.54      5.47 o 
   4   1  30        0.01        4.34      6.35 o 
  -5   2  30        5.46       11.63     12.79 o 
  -4   2  30        2.78       -2.38      6.28 o 
  -3   2  30        0.36       -0.07      9.72 o 
  -2   2  30        1.71       -3.95      5.81 o 
  -1   2  30        1.47       -1.11      5.39 o 
   0   2  30        2.58        5.70      9.74 o 
   1   2  30       43.63       50.40      7.84 o 
   2   2  30        0.08        0.51      4.86 o 
   3   2  30        0.24       -0.25      4.72 o 
  -2   3  30        9.37       14.54      7.93 o 
  -1   3  30        7.90       -3.51      5.14 o 
   0   3  30       17.43       33.83      8.21 o 
  -5   0  31        2.24        8.75     12.71 o 
  -3   0  31        0.28        4.11     11.89 o 
  -1   0  31       12.75       35.08     13.84 o 
   1   0  31       49.12       63.35     16.90 o 
   3   0  31        1.55        9.76     10.73 o 
  -5   1  31       12.94       25.82      8.79 o 
  -4   1  31       19.39       20.37      8.51 o 
  -3   1  31       30.80       36.21      9.89 o 
  -2   1  31        0.33        4.87      7.28 o 
  -1   1  31        6.63       15.27      5.67 o 
   0   1  31       21.78       21.28      6.55 o 
   1   1  31       45.81       52.92      8.42 o 
   2   1  31       12.45       19.20      6.51 o 
   3   1  31       17.51       26.04      6.30 o 
  -4   2  31        1.88       -1.66      6.28 o 
  -3   2  31        0.22        3.74     12.40 o 
  -2   2  31        0.46        1.55      7.09 o 
  -1   2  31        9.34       13.96      6.10 o 
   0   2  31        3.08        7.17      5.21 o 
   1   2  31       34.80       53.84     12.52 o 
   2   2  31        1.37        5.00      4.64 o 
  -4   0  32        0.01       -4.30     10.25 o 
  -2   0  32        8.11        8.26     10.13 o 
   0   0  32      146.20      163.56     22.92 o 
   2   0  32        6.80       35.38     13.39 o 
  -5   1  32        0.01       10.32      7.36 o 
  -4   1  32       12.76       22.64      8.58 o 
  -3   1  32        4.96        9.75      7.24 o 
  -2   1  32        3.80        6.67      4.57 o 
  -1   1  32        3.71       11.35      5.27 o 
   0   1  32        2.78        1.98      4.58 o 
   1   1  32        1.78        2.55      5.60 o 
   2   1  32        0.93        9.27      5.27 o 
   3   1  32        3.00        8.37      5.42 o 
  -3   2  32        8.58       11.41      7.50 o 
  -2   2  32        2.03       -2.20      4.40 o 
  -1   2  32        1.53       14.85      4.80 o 
   0   2  32        1.28        1.87      4.31 o 
   1   2  32       10.51       24.91      6.38 o 
  -3   0  33       45.10       79.73     18.32 o 
  -1   0  33        1.64       18.36     11.55 o 
   1   0  33        0.72       15.33     11.93 o 
  -4   1  33        0.00        8.20      7.57 o 
  -3   1  33        6.15       21.52      8.09 o 
  -2   1  33        0.49        6.43      4.93 o 
  -1   1  33        6.01        9.83      4.55 o 
   0   1  33        0.04       -3.81      4.34 o 
   1   1  33        4.03        6.76     10.23 o 
   2   1  33        1.57       11.56      5.40 o 
  -2   0  34        0.00        6.77     10.10 o 
   0   0  34        1.12       23.82     12.90 o 
  -2   1  34       19.84       36.11      6.81 o 
  -1   1  34        0.48        7.77      5.09 o 
   0   1  34        1.64       19.12      7.08 o 
                                                 
